# Supplementary material for: Peripheral blood transcriptome identifies high-risk benign and malignant breast lesions
Source: PLoS One. 2020 Jun 4;15(6):e0233713. doi: 10.1371/journal.pone.0233713 (PMC7272048; doi:10.1371/journal.pone.0233713)
Supplement: S1 Table — (XLSX) [file pone.0233713.s003.xlsx]

## Sheet: S1- Blood based gene expression
Sample ID	Disease status	1053_at	117_at	1405_i_at	200000_s_at	200001_at	200002_at	200003_s_at	200004_at	200005_at	200006_at	200008_s_at	200009_at	200011_s_at	200013_at	200014_s_at	200015_s_at	200017_at	200018_at	200019_s_at	200020_at	200021_at	200022_at	200023_s_at	200025_s_at	200027_at	200028_s_at	200029_at	200030_s_at	200031_s_at	200032_s_at	200033_at	200034_s_at	200035_at	200036_s_at	200037_s_at	200038_s_at	200039_s_at	200040_at	200041_s_at	200042_at	200043_at	200044_at	200045_at	200046_at	200047_s_at	200048_s_at	200049_at	200050_at
Co7	Healthy	7.96036	11.847	14.6098	11.0158	12.8631	12.5173	16.1434	13.7832	12.6656	13.0716	10.1974	13.3602	12.2759	13.8041	13.0592	12.7624	13.9526	15.3498	14.728	11.8502	15.4038	14.5724	14.0589	14.0769	12.272	12.1173	15.4078	13.9828	15.708	13.1501	15.4516	13.586	11.3403	13.6851	12.7928	12.8808	12.1107	12.7809	12.7696	9.41895	12.1369	12.336	10.9148	12.7792	13.0903	13.5638	10.5707	10.8566
Co9	Healthy	8.359	11.2671	13.7943	10.9262	13.3833	12.3234	16.1111	13.9896	12.6794	13.0602	10.5134	13.326	12.7996	13.5237	12.9238	12.9639	13.3628	15.3546	14.724	11.7808	15.5829	14.5201	13.7463	14.3432	12.6616	12.117	15.2213	13.9927	15.685	13.8488	15.2328	13.571	11.5707	13.2686	12.8076	13.4754	11.8819	12.9206	12.4985	10.2864	12.1756	12.4351	10.9492	12.7573	13.1608	13.6138	10.7665	10.5837
Co23	Healthy	9.28244	12.7824	13.475	10.9024	13.1823	11.7219	15.8183	13.7306	12.2669	12.6007	10.6157	13.0372	12.7728	12.8317	12.5873	12.523	12.6725	14.9151	14.3279	11.3589	15.6068	14.0154	13.1734	13.4428	12.0771	11.9569	14.812	13.7055	15.3849	12.9634	14.8886	12.9443	11.7697	12.5422	12.3389	12.5366	11.7053	12.2917	12.6695	10.3005	11.5377	12.2415	10.7928	12.6221	12.5529	13.2695	11.0047	10.0922
Co24	Healthy	8.2138	11.4882	14.3178	11.1712	13.2868	12.6065	16.1034	13.8078	12.7689	13.1408	10.4371	13.0821	12.5659	13.8424	12.3651	12.364	13.8008	15.4888	14.6107	11.5844	15.8227	14.5277	13.9977	14.5082	12.3979	11.7207	15.3288	14.168	15.8833	14.4175	14.9873	13.8815	11.8471	13.7511	12.5839	14.3755	11.9736	12.5321	12.8602	10.4311	11.8809	12.1715	11.3332	12.6388	12.4889	13.6019	11.0945	10.737
006-ctr005	Healthy	8.75991	10.8248	14.3924	11.2176	12.1905	12.7221	15.9759	13.9333	12.8541	13.098	12.0391	13.2083	11.8999	13.5538	12.9882	12.8348	13.5724	15.3562	14.6852	12.1778	14.4813	14.3383	13.7784	14.3242	12.5006	12.189	15.065	14.0293	15.5633	14.5015	15.0199	13.8469	9.60946	13.4043	12.8055	14.0408	11.8369	12.7494	11.7308	10.4495	12.3334	12.2265	10.7481	12.4267	12.7851	13.234	10.5988	11.7308
006-ctr006	Healthy	8.26625	11.6661	14.0383	10.8803	12.357	11.7154	15.8782	13.8942	12.4649	12.8775	12.0594	13.1061	12.0456	12.6503	13.1403	12.748	12.5872	14.814	13.9268	11.9883	14.5973	14.0752	13.2937	13.2241	12.1816	12.1039	14.5904	13.8567	15.0801	12.9812	15.0652	12.8501	10.1754	12.8427	12.5997	12.4624	11.8191	12.6133	11.6413	10.4421	11.552	12.1587	10.708	12.2564	12.9957	13.1762	10.771	11.0255
006-ctr009	Healthy	8.29143	10.888	13.7033	10.4609	12.0424	11.6511	16.1575	13.7449	12.588	12.8899	12.0834	13.2329	11.8166	12.7213	12.8533	12.7343	13.1445	15.0918	13.9464	11.8623	14.6635	14.2064	13.4134	13.3102	12.1265	11.7546	14.8223	13.7934	15.3978	12.8535	15.1139	12.7616	9.86545	13.0841	12.2592	12.3408	11.6259	12.5334	11.4077	10.452	11.2346	12.0409	10.3622	12.0072	13.0181	13.2528	10.5607	11.1314
006-ctr029	Healthy	8.2003	11.4787	13.7548	10.773	12.5011	11.5573	15.8008	13.6653	12.5308	13.0001	11.6937	13.0098	12.0843	12.6992	12.8463	12.5441	12.5949	15.0819	13.8122	11.8652	14.9178	14.2402	13.5399	13.1043	12.2923	11.866	14.8099	13.8428	15.3288	12.2095	15.047	12.7087	9.96722	13.0247	11.9598	11.8035	11.8397	12.4207	11.6412	9.83724	11.1807	12.1919	10.2893	12.178	12.8032	13.2669	10.7079	10.7668
006-ctr030	Healthy	8.59975	11.1815	14.7465	10.6957	12.6971	11.6846	15.9454	13.9156	12.5747	13.0814	11.9034	13.2664	12.1704	13.0651	12.788	12.6885	12.9941	15.0118	13.8792	11.9944	14.8215	14.5429	13.6413	13.1182	12.0426	12.36	14.9315	13.5582	15.2447	12.5975	15.0153	13.0449	10.1417	13.2077	12.4606	12.2776	11.949	12.6863	11.6485	10.2626	11.7674	12.2902	10.7118	12.3228	12.9815	13.2633	10.6649	11.3364
006-ctr032	Healthy	8.63128	11.4539	13.8122	10.3528	12.1144	11.9799	16.2654	14.0367	12.5512	12.9878	12.1546	13.4116	12.1089	13.5974	12.8711	12.6229	13.2246	15.601	14.5326	11.5608	14.5063	14.2668	13.382	13.9106	12.3327	12.1702	14.963	13.7875	15.5294	13.8891	15.1731	13.3669	9.39814	13.1644	12.2853	13.5922	11.7716	12.1376	11.6785	10.4814	12.0727	12.0335	10.4328	12.0836	12.7885	13.425	10.4325	11.2012
006-ctr034	Healthy	8.84243	11.1224	13.8518	11.3609	12.3742	11.9473	16.2916	13.8621	12.7194	13.0075	11.905	13.1442	11.7617	13.2805	12.8958	13.0056	13.24	15.6041	14.2589	11.8685	14.5144	14.4034	13.8429	13.6775	12.202	11.981	15.0251	14.1371	15.5865	13.3439	15.2663	13.5013	10.1273	13.383	12.3075	13.0279	11.9171	12.693	12.1163	10.5319	11.7754	12.157	10.5507	12.5614	12.7138	13.3098	10.9882	11.0484
006-ctr037	Healthy	8.44358	12.1583	14.3709	10.4398	12.7513	12.6081	16.5881	13.9535	12.7203	13.0457	11.7928	13.082	11.8423	13.8142	13.008	12.9564	13.6401	15.8252	14.6596	11.651	14.7185	14.6661	13.6922	14.1995	12.3124	11.7864	15.2086	13.9761	16.3081	13.976	14.9712	13.3118	10.5637	13.357	12.3353	13.4627	12.0592	12.5186	11.8438	10.9112	11.9842	12.1472	10.36	12.631	12.6618	13.933	10.3561	10.8212
006-ctr038	Healthy	8.47366	12.1893	13.8534	10.796	12.2512	12.2525	16.3277	13.9961	12.6751	12.9744	11.8666	13.2748	12.0074	13.408	13.0761	12.8068	13.3493	15.3186	14.0681	11.9428	14.8456	15.1848	13.7514	13.632	12.1498	12.0273	15.1839	14.0463	15.6683	13.1313	15.3035	13.3928	9.78501	13.5863	12.5844	12.7701	12.246	12.789	12.0021	10.6737	11.659	11.9935	10.4557	12.2911	12.9438	13.5119	10.4666	11.0733
006-ctr039	Healthy	8.93264	11.0227	14.4087	10.8192	12.6339	12.6419	16.2957	14.1175	12.9475	13.1344	12.5894	13.702	11.6184	13.5603	13.1351	13.1882	13.6818	15.3711	14.4654	12.2263	14.858	15.2361	14.0223	14.247	12.3652	12.0196	15.2272	14.1133	15.6561	13.6393	15.6118	13.8747	9.58925	13.8178	12.6992	13.2999	12.1765	13.0156	12.1653	10.7135	11.9716	12.2734	10.5422	12.4184	13.0205	13.2608	10.5801	11.6827
006-ctr054	Healthy	8.23311	11.6047	14.7858	11.7079	13.2206	11.939	16.6368	13.6778	12.904	12.9824	11.5561	12.9939	12.6945	13.1713	12.6717	12.582	13.8927	15.6274	14.5645	11.9582	15.6072	14.6183	13.98	13.4956	12.1096	11.6536	15.4188	14.2919	16.2423	12.8236	15.0649	13.4566	11.1432	13.4316	11.6456	12.1464	11.9266	12.4711	13.2405	10.5677	11.4884	12.2951	10.889	12.3413	12.2001	13.343	11.1797	10.2218
006-ctr056	Healthy	8.57311	11.7703	14.8604	11.9741	13.2217	12.1393	16.3198	13.9815	13.0593	13.0982	11.8788	13.1991	12.8256	12.8838	12.7081	12.6498	13.4547	15.2591	14.2233	12.0281	15.4519	15.0589	14.0257	13.2683	12.1103	11.991	15.2354	14.0838	15.7221	12.2594	15.1181	13.3046	11.0642	13.4618	11.9575	12.0031	12.4414	12.6702	13.0689	10.5615	11.3566	12.3852	11.0494	12.4415	12.469	13.3866	11.1523	10.6857
006-ctr057	Healthy	8.53516	11.3661	15.2992	11.359	13.352	11.6769	16.4682	13.7814	12.97	13.0137	11.5036	13.0188	12.6824	13.0568	12.2274	12.5174	13.3275	15.5779	14.2991	11.7137	15.6413	14.51	13.9431	13.371	11.86	11.761	15.2242	14.3633	15.9457	12.5373	15.2012	13.3351	11.3319	13.0633	11.9364	12.2054	11.8319	12.3878	13.0568	10.6599	11.5363	12.064	11.0867	12.4373	12.1944	13.4033	11.1126	10.2062
006-ctr059	Healthy	9.13659	11.9155	14.3513	11.4356	13.1772	11.9582	16.4277	13.8786	12.7905	13.4382	11.8219	13.1285	12.5903	13.3354	12.7705	12.9946	13.479	15.7301	14.5692	11.8444	15.7091	14.6973	13.9765	13.9253	12.464	11.6479	15.4327	14.3762	15.9714	13.2506	14.9852	13.584	11.4575	13.3247	11.9554	12.7736	12.1694	12.5261	13.1178	10.8061	11.7912	12.3869	10.8683	12.357	12.3401	13.497	11.0798	10.455
006-ctr069	Healthy	8.57882	12.0607	14.4215	11.4421	11.7188	12.4219	16.2584	14.1593	12.8145	13.2194	12.1281	13.487	12.5731	13.5632	13.0571	12.7114	13.0542	15.3626	14.5055	11.9088	14.9807	15.1876	13.8452	13.5454	12.3525	11.6644	15.2302	14.1122	15.6727	13.0796	15.163	13.4883	11.1784	13.3999	12.3587	12.8528	12.2627	12.6188	11.4292	10.343	11.6263	12.5463	10.7143	12.5255	12.8093	13.6332	10.5299	10.767
006-ctr070	Healthy	8.26435	11.4111	14.0772	11.062	11.3815	12.0598	16.1226	14.1301	12.7856	12.9936	12.1103	13.5741	11.8797	13.2978	12.7824	12.7707	12.9963	15.1664	14.2179	11.9743	14.7492	14.2689	13.5485	13.6141	12.4434	11.8135	14.8885	13.9895	15.346	13.5487	15.0845	13.3898	9.6025	13.1272	12.3861	13.1579	12.0615	12.638	11.2491	10.7994	12.131	12.2365	10.1684	12.2583	12.8902	13.1835	10.5422	11.0553
006-ctr073	Healthy	8.67954	11.0422	14.6224	11.6157	11.695	12.4882	16.6412	13.8366	13.0541	13.2078	12.0344	13.2176	12.1689	13.4161	12.4078	12.6478	13.0785	15.8182	14.7281	12.2033	14.7326	15.2244	14.0276	13.7086	12.3834	12.0305	15.4582	14.3278	15.7859	13.0626	15.1494	13.7198	10.4652	13.7895	11.9808	12.5601	12.2967	12.5345	11.4937	10.3729	11.6367	12.3166	10.921	12.6771	12.2017	13.575	10.7471	11.0888
HSBJ-003	Healthy	8.73544	12.2265	13.9428	10.8435	12.5905	13.6914	16.084	13.9835	13.1197	13.3532	12.7455	13.7861	12.2466	14.2173	13.3424	12.9174	14.0156	15.3726	14.9224	12.0688	14.9301	14.8454	13.9191	14.9822	12.6486	11.9876	15.0338	13.9845	15.701	14.9565	15.0939	14.5647	10.0622	14.0033	12.8434	14.6318	12.0134	12.8364	12.1345	10.5596	12.5938	12.5111	10.4938	12.305	13.1379	13.3502	10.4129	11.6474
HSBJ-007	Healthy	9.03601	10.8597	14.5209	10.6312	12.6922	14.228	16.6653	13.9783	13.1309	13.6191	12.2368	13.5552	11.7369	14.9522	13.1405	12.8787	15.2931	16.0883	15.4995	11.9614	14.6409	15.0046	14.0952	15.6566	12.6462	11.5018	15.808	13.9071	16.4105	15.7744	14.9961	14.707	11.0267	14.1817	13.1954	15.4457	12.0217	12.1646	12.3108	10.8377	13.2702	12.3475	10.427	12.5361	12.3868	13.5145	10.2271	11.6889
HSBJ-009	Healthy	8.6913	11.0656	14.694	10.6056	13.0582	12.5437	16.709	13.4713	12.425	13.3796	11.473	12.904	12.4442	13.9527	12.7646	12.3961	14.2315	16.077	15.0523	11.1165	14.5253	14.3848	13.4767	14.6255	12.0533	11.1762	15.2954	13.7041	16.6622	14.8996	14.1244	13.3153	11.6372	13.2344	12.2497	13.7339	11.6239	12.2022	12.2455	10.6001	12.1986	11.9386	10.7565	12.4007	11.8921	13.9156	10.6444	10.6415
HSBJ-013	Healthy	8.74087	10.7103	15.4039	11.5898	13.1153	14.2666	16.6102	14.0112	13.1772	13.803	11.0705	13.4641	12.3971	14.7972	13.0777	12.7732	14.5972	15.9147	15.6435	11.8325	15.2604	15.2645	14.025	15.5832	12.292	12.1048	15.7594	13.8881	16.2674	15.5442	14.6176	14.5458	11.4678	14.2192	12.8409	14.998	12.1866	12.5247	12.8708	10.8226	13.2217	12.3278	10.7754	12.9736	11.8289	13.673	11.0552	10.2576
HSBJ-017	Healthy	8.36284	11.3151	13.6929	10.0916	12.2411	14.1452	16.1387	13.8878	12.9483	13.1483	12.5374	13.5331	11.3128	14.7157	13.3479	12.762	14.4237	15.5671	15.1147	11.7937	14.3738	15.1202	13.9063	15.2922	12.3262	11.7867	15.2874	13.6318	15.8118	15.2221	15.0275	14.6287	9.66559	14.306	13.0396	14.9204	11.5224	12.5824	12.0618	10.8287	12.9231	12.3904	10.0347	12.1965	12.645	13.4353	9.70086	11.678
HSBJ-019	Healthy	8.59275	12.112	13.9229	10.3407	12.0522	14.1907	16.1669	13.9607	12.9216	13.3257	12.0703	13.2042	11.6075	14.8011	13.4008	12.7697	14.6975	15.617	15.2751	11.7779	14.5933	15.124	13.8217	15.3673	12.4006	11.5101	15.3324	13.5981	15.8576	15.4414	14.975	14.8463	9.9489	14.2927	13.0259	15.3123	11.4538	12.3316	12.1738	10.6281	13.0685	12.2759	10.0295	12.6134	12.5505	13.5277	9.88094	11.8806
HSBJ-022	Healthy	8.66162	11.1813	14.2477	10.6056	12.8223	13.128	16.5217	13.7825	12.8351	13.3689	12.0112	13.4302	12.2064	14.1457	13.14	12.8379	14.5538	15.8492	14.9256	11.6282	14.6525	14.706	13.7532	14.9441	12.5566	11.6311	15.3763	13.9998	16.0817	15.1649	14.9376	13.989	10.4373	13.7194	12.8455	14.8632	11.8489	12.1028	12.2552	10.464	12.5086	12.2624	10.2841	12.586	12.5149	13.5922	10.0834	11.0432
HSBJ-023	Healthy	8.46463	11.2604	14.633	10.8502	12.1972	12.9812	16.4045	13.942	12.794	13.3874	11.8351	13.3336	11.9983	14.0752	13.0982	12.8517	14.3027	15.8161	14.9018	11.9128	14.7833	14.8715	13.9328	14.7912	12.3442	11.5414	15.4243	13.9142	16.0101	14.3851	15.0163	13.7324	10.5909	13.8446	12.4752	13.8512	12.022	12.2346	11.989	10.7959	12.2621	12.3593	10.3784	12.6334	12.5112	13.3916	10.3972	11.1232
HSBJ-024	Healthy	8.51287	11.8161	14.1018	10.5892	12.2645	14.1236	15.8925	13.9333	12.9591	13.3383	12.2659	13.4839	11.6661	14.596	13.2356	12.9151	14.6845	15.4346	14.9918	11.8759	14.436	14.8374	13.6804	15.2346	12.4449	11.6229	15.084	13.6582	15.6342	15.4261	14.8389	14.7137	10.152	13.7863	13.0317	15.2354	11.7411	12.4322	12.0842	10.4342	13.0938	12.4935	9.97983	12.438	12.5954	13.5268	10.1817	11.7162
HSBJ-025	Healthy	8.43074	11.8384	14.8165	10.5933	12.5933	13.2835	16.1121	13.8552	12.8017	13.1381	12.3244	13.4603	11.8932	14.0359	13.0133	12.75	13.8755	15.4129	14.8611	11.8465	14.8789	14.5638	13.6416	14.7114	12.223	11.8074	15.1214	13.7504	15.7319	14.9265	14.6921	14.3116	10.3363	13.7005	12.6932	14.5424	11.9498	12.4798	12.0364	10.8671	12.7029	12.2461	10.4018	12.3023	12.4788	13.4829	10.2456	11.2538
HSBJ-026	Healthy	8.50431	11.4735	14.1235	10.6556	12.4322	13.8965	16.3805	13.97	12.9425	13.4191	12.2052	13.5067	11.7355	14.5846	13.1613	12.9275	14.5214	15.6689	15.2	11.8486	14.5863	14.8057	13.7361	15.2431	12.6929	11.5322	15.497	13.8096	16.065	15.3838	15.1265	14.6024	10.1904	13.9152	13.062	15.2176	11.6375	12.354	11.8979	10.553	13.0084	12.2122	10.3243	12.4562	12.7271	13.6462	9.92498	11.7103
HSBJ-031	Healthy	8.61144	11.494	14.1789	10.5253	12.1633	13.6878	16.2745	13.8626	12.755	13.2739	12.0388	13.4434	11.7049	14.4745	13.2159	12.6183	14.677	15.6878	15.0449	11.586	14.0382	14.5604	13.659	15.0265	12.2614	11.3139	15.4043	13.6986	16.0294	15.341	15.0529	14.3458	10.3494	13.7972	12.7843	15.3029	11.1963	12.3382	12.11	10.36	12.703	12.0522	10.2294	12.2918	12.7706	13.4375	10.0244	11.2465
HSBJ-032	Healthy	7.76994	11.2854	13.8599	9.91076	11.9156	13.4299	16.2167	13.8603	12.9343	13.2271	12.221	13.4351	11.5689	14.3244	13.0596	12.7243	14.431	15.5867	14.9377	11.8729	14.2103	14.6841	13.6912	15.0449	12.2395	11.9582	15.4401	13.7382	15.9582	15.2766	14.8333	14.1466	9.95815	13.8303	13.0173	14.9845	11.4197	12.2348	11.6827	10.6191	12.6713	12.0886	10.5994	12.1684	12.4256	13.3753	9.84374	11.2414
HSBJ-033	Healthy	8.42565	11.2721	14.6181	10.6112	13.1579	13.2886	16.3672	13.8068	12.8137	13.4369	11.9924	13.4009	12.0538	14.1931	12.9425	12.7473	14.21	15.7434	14.9356	12.0145	14.605	14.6987	13.7997	14.9124	12.4636	11.6657	15.2604	14.1441	16.0307	15.1184	15.0892	13.9606	10.3249	13.7358	12.6489	14.7636	11.6904	12.5147	12.3139	10.4302	12.7295	12.3065	10.5429	12.5281	12.56	13.6464	10.5594	11.3872
HSBJ-034	Healthy	8.63579	11.3891	13.6997	10.4386	12.1926	14.2014	16.6991	13.8216	12.9589	13.5489	11.8061	13.337	11.7849	15.1046	13.2949	12.5651	14.9693	16.2439	15.7736	11.5212	14.3701	14.9954	14.0777	15.6383	12.4727	11.1808	16.0106	14.0319	16.6421	15.8855	14.963	14.2851	10.1114	14.5159	12.8656	15.4858	11.7056	12.0476	12.4456	10.6477	13.1113	12.2397	10.0821	12.584	12.4813	13.7081	10.0462	11.1298
QDBC-001	Breast lesions	8.3446	10.8403	14.7036	11.1041	12.5627	13.2319	16.3243	13.9113	13.3152	13.5096	12.2672	13.5687	11.8088	14.2542	13.2269	12.9497	14.6316	15.5951	14.9587	12.0389	14.9524	14.8777	14.1901	14.6758	12.4462	11.8811	15.4242	14.1422	15.9436	14.8637	14.9917	14.071	10.7205	14.2457	12.7822	14.3816	12.2964	12.8828	11.8586	10.6479	12.7909	12.6157	10.618	12.6604	12.8596	13.3475	10.1891	11.4029
QDBC-002	Breast lesions	8.07012	11.4565	14.8112	11.7676	12.8445	12.7045	16.7318	13.8137	13.3333	13.5724	11.993	13.277	12.6013	14.1863	12.8823	12.7916	14.9057	15.923	15.0899	12.0463	15.571	15.1977	14.212	14.3068	12.4684	11.5597	15.7923	14.502	16.3328	13.7109	14.5817	13.7435	10.4002	14.2018	11.6464	13.015	12.4854	12.3214	11.4508	10.7528	11.8724	12.5178	10.9765	12.7063	12.2718	13.6615	11.2241	10.8122
QDBC-003	Breast lesions	8.84905	10.6762	14.8555	11.3741	13.2526	12.373	16.6088	13.7418	13.0155	13.562	12.3173	13.5345	12.5899	13.602	13.0569	12.7769	14.1509	15.7642	14.7615	11.8235	15.3456	14.9617	14.024	14.1384	12.4173	11.673	15.4174	14.3029	16.0771	13.3781	14.6002	13.2651	10.809	13.8297	11.8035	12.5666	12.3269	12.7214	12.1489	10.7665	11.8241	12.6033	10.7646	12.9195	12.6113	13.6142	11.0118	10.5478
QDBC-004	Breast lesions	8.90275	11.5742	14.5754	10.858	12.7358	13.3307	16.5308	13.729	13.1066	13.5123	12.1573	13.3836	12.1475	14.3754	13.0535	12.7303	14.7023	15.8844	15.0785	11.8365	15.1205	14.9117	13.967	14.8944	12.4647	11.4268	15.4718	14.0722	16.2674	15.0932	14.7117	13.9172	10.2649	14.0793	12.3966	14.4309	12.0657	12.1615	12.0972	10.7727	12.7118	12.5355	10.5371	12.3637	12.3138	13.5125	10.3828	10.8085
QDBC-005	Breast lesions	8.85964	11.1371	14.602	11.2458	12.8053	13.0291	16.3408	13.7654	13.153	13.4146	12.0923	13.4597	12.2216	14.009	12.8365	12.7977	14.6364	15.6517	14.9802	12.0511	14.9078	14.6861	13.8238	14.7228	12.366	11.9053	15.3072	14.082	15.843	14.9983	14.6219	13.951	10.4928	13.8333	12.5776	14.4176	11.9426	12.519	11.9714	10.9446	12.2823	12.3528	10.4567	12.4076	12.4089	13.2516	10.6706	11.2932
QDBC-006	Breast lesions	8.40058	11.7302	14.2736	10.8885	12.8235	12.0563	16.6254	13.5882	12.8266	12.9329	11.9007	13.0719	12.3878	13.2045	12.9155	12.4388	13.5499	15.4041	14.5616	11.4543	15.2854	14.526	13.736	13.6653	11.9649	10.9232	15.0497	13.8651	15.7537	13.5118	14.8561	13.1697	10.6611	13.6042	11.8691	12.8555	11.5062	12.165	11.6046	10.0482	11.3783	12.0528	10.4035	12.1966	12.6551	13.4499	10.3418	10.7783
QDBC-007	Breast lesions	8.54068	10.6129	14.1396	10.8028	12.4794	13.1853	16.3805	13.8296	13.2442	13.246	12.4621	13.5481	12.0116	14.1892	13.2625	12.863	14.2925	15.7009	15.0463	12.042	14.8459	14.806	14.1007	14.6919	12.4553	11.9179	15.4939	14.0287	15.9664	14.6494	14.8725	14.0945	10.2435	14.1438	12.751	14.0236	11.5211	12.5801	11.9313	10.9057	12.21	12.3988	10.3944	12.4824	12.7111	13.5881	10.2309	11.4153
QDBC-011	Breast lesions	8.38955	10.8666	14.528	11.3061	13.153	12.0272	16.6651	13.5527	12.9275	13.2377	12.065	13.132	12.2935	13.3978	12.5708	12.6877	14.0585	15.7062	14.5029	12.0414	15.167	14.7973	14.0999	13.6387	12.2767	11.3648	15.4574	14.1232	15.9674	13.1177	14.5836	13.3189	10.9398	13.7184	11.8442	12.2853	12.1508	12.1772	11.9445	10.798	11.6646	12.4536	10.6207	12.2545	12.3479	13.5462	10.6911	10.7147
QDBC-012	Breast lesions	8.60111	10.8933	14.9687	11.5173	13.3601	12.5691	16.3395	13.7032	13.2155	13.4071	12.0012	13.2577	12.5233	13.5139	12.7875	12.6861	13.7978	15.4305	14.7893	12.0547	15.2829	14.6717	14.0934	13.9349	12.3489	12.1161	15.4	14.1602	15.6666	13.4914	14.6748	13.6457	10.6824	13.8844	11.881	12.9111	12.2739	12.4018	12.1972	11.2468	11.946	12.5234	10.8124	12.6876	12.3047	13.4611	10.8071	10.8325
QDBC-013	Breast lesions	8.63329	10.5103	14.3844	10.7632	12.6163	13.9711	16.3789	14.0232	13.4761	13.5279	12.4784	13.7404	11.6118	14.7217	13.2578	12.9858	15.1307	15.7903	15.2778	12.0784	14.7906	15.064	14.3191	15.1329	12.7365	11.8777	15.6266	14.0887	16.1102	15.2729	14.8481	14.6424	10.1306	14.4475	13.0393	15.0151	11.8992	12.8711	11.8019	10.8786	12.9423	12.6368	10.571	12.5589	12.9799	13.9263	10.3846	12.017
QDBC-014	Breast lesions	8.71185	11.1773	14.2592	10.816	12.5505	14.9694	16.2072	14.0696	13.5294	13.7856	12.8627	13.7928	11.7931	15.5854	13.3256	13.0766	15.5428	15.8065	15.6107	12.0767	15.0619	15.3201	14.2925	15.579	12.8273	12.0756	15.6478	14.0624	16.0968	15.9589	14.793	15.3238	10.6949	14.8975	13.4028	15.8144	11.8936	12.9718	11.9328	11.4495	13.423	12.479	10.1688	12.6086	12.7672	13.5278	10.2818	12.2316
QDBC-015	Breast lesions	8.09353	11.5	14.5119	10.9831	12.608	11.7335	16.1502	13.7947	12.6079	12.8525	12.1195	13.2167	12.3247	12.8753	12.9092	12.5793	13.2243	15.1538	14.2623	11.7242	15.1443	14.0827	13.4945	13.4185	12.1091	11.5657	14.8754	13.957	15.591	13.38	14.6795	12.9308	10.4297	13.2645	11.9691	12.7195	11.7535	12.3459	11.9555	10.2761	11.754	12.278	10.6564	12.2606	12.4935	13.292	10.6161	10.8297
QDBC-008	Breast lesions	8.80551	12.011	14.3784	11.1066	13.0431	12.6036	16.765	14.048	13.0774	13.2778	12.6268	13.7555	12.2581	13.993	13.5198	12.7394	13.7051	16.0836	15.1755	11.8669	15.3236	15.4925	13.9355	14.5593	12.3024	11.6607	15.6803	14.5187	16.3141	14.6597	14.835	13.7922	10.451	13.6458	12.5558	13.7576	12.1638	12.4311	11.7847	11.1422	12.3853	12.5202	10.334	12.7308	12.7255	13.7314	10.6511	11.2143
QDBC-009	Breast lesions	8.58374	11.7335	13.4752	10.7475	12.9433	12.1335	16.7592	13.7837	12.9206	12.9643	12.4073	13.6168	12.2961	13.8753	13.1288	12.4855	13.6691	16.2182	15.1147	11.6696	15.2897	14.7344	13.9293	14.5369	12.5125	11.573	15.5537	14.4844	16.733	14.5	14.8583	13.4645	10.5847	13.2969	12.4205	13.8922	11.9919	12.181	11.8009	10.9066	12.5488	12.2063	9.65511	12.7288	12.3509	13.5196	10.588	10.8735
QDBC-010	Breast lesions	8.78171	10.5144	14.4549	10.5994	12.4673	13.8311	17.2243	13.7889	13.364	13.4269	12.3495	13.5281	11.8583	15.0633	13.0153	12.5989	14.983	16.7624	16.0118	12.0652	14.7807	15.4568	14.4504	15.7856	12.6246	11.9862	16.4089	14.5775	17.1206	16.0479	15.0774	14.5544	10.6567	14.5445	13.0008	15.6153	12.0709	12.2511	11.7816	10.9961	13.0872	12.4693	10.6118	12.6449	12.2236	14.1216	10.5986	11.3586
QDBC-016	Breast lesions	8.45806	11.6612	14.4864	11.2228	13.0373	12.8651	16.2176	13.7357	12.9355	13.3811	11.9416	13.4023	12.6297	13.7669	13.2552	12.5469	13.8928	15.4129	14.7418	11.5492	15.1254	14.2756	13.7046	14.4345	12.2323	11.8046	15.1969	13.7656	15.7731	14.4623	14.4835	13.8004	10.9151	13.585	12.336	13.8908	11.8697	12.429	11.832	10.2868	12.3965	12.4016	10.6036	12.4722	12.5064	13.389	10.565	10.5723
QDBC-017	Breast lesions	8.86184	10.7558	14.7429	11.6654	12.6824	13.6354	16.8331	13.9035	13.038	13.4212	11.9492	13.4276	12.1815	14.3174	12.8641	12.7303	14.9536	15.9772	15.31	11.8098	15.1582	14.9775	14.0044	14.8608	12.3648	11.7539	15.5894	14.2788	16.6464	15.1324	14.6327	13.9446	10.5893	13.9981	12.2917	14.6136	12.0512	12.3918	11.6967	10.7247	12.7301	12.0995	10.9685	12.7023	12.2252	13.8316	10.4944	10.6554
QDBC-018	Breast lesions	8.51725	12.1263	14.3062	9.98976	12.4049	13.8038	16.3704	13.8231	12.958	13.578	12.4639	13.7145	11.8813	14.5201	13.2945	12.7301	14.6588	15.6948	15.2943	11.651	15.0365	14.6556	13.8772	15.1715	12.4905	11.5278	15.5331	13.8596	16.0326	15.4998	14.8256	14.5809	10.4694	13.9227	12.7095	15.2089	11.5603	12.1149	11.6739	10.397	13.0203	12.389	9.9718	12.5707	12.74	13.5002	9.78323	11.1901
QDBC-019	Breast lesions	8.90538	11.5531	14.5046	10.7457	12.8901	12.3228	16.4133	13.7546	12.5634	12.9853	12.0995	13.1657	12.2285	13.2816	12.9246	12.4675	14.1054	15.4128	14.7332	11.4856	14.9217	14.167	13.3744	14.0542	12.1396	10.8823	14.9454	13.752	15.8205	14.2333	14.5967	13.2008	10.4594	13.2483	12.0226	13.4675	11.3028	11.6748	12.0907	10.8328	11.8142	11.853	10.2792	12.4649	12.2281	13.3226	10.3283	10.685
QDBC-020	Breast lesions	8.95782	11.5515	13.9998	10.1021	12.4006	14.5679	16.2057	14.0135	13.095	13.8403	12.5	13.8497	11.5353	15.3327	13.3605	12.9102	15.4283	15.8407	15.4337	11.5695	14.713	14.763	13.966	15.7147	12.8103	11.9015	15.5451	13.7898	16.0139	15.885	14.9362	15.1045	10.3996	14.222	13.5762	15.821	11.4614	12.622	11.6855	10.5831	13.5283	12.4014	10.2496	12.4875	12.921	13.7306	9.99648	11.7646
QDBC-021	Breast lesions	8.77207	11.1799	14.1737	11.0282	13.0365	13.061	16.5015	13.8219	13.0856	13.4205	12.3506	13.5985	12.0856	13.8527	13.1377	12.8132	14.0329	15.6926	14.6977	12.0131	15.3059	14.8401	14.2911	14.3391	12.6079	11.9061	15.6466	14.3444	15.9904	14.598	14.7856	13.4374	10.8146	13.8755	12.4637	13.9996	12.1189	12.5829	12.1155	10.6554	12.444	12.141	10.5438	12.5212	12.5668	13.5682	10.7005	11.0176
QDBC-022	Breast lesions	8.61857	11.1427	14.4676	11.6216	13.0693	12.0422	16.2062	13.945	12.9556	13.193	12.1192	13.5423	12.4326	13.1201	12.9477	12.9179	13.8092	15.3116	14.4252	11.7862	15.4174	14.3877	13.9047	13.5875	12.5251	11.6521	15.0956	14.1654	15.6158	13.316	14.6596	13.1982	11.1332	13.3888	12.3061	13.2943	11.9316	12.7422	12.0878	10.3063	12.0541	12.398	10.8698	12.1993	12.8539	13.3109	10.6082	10.6769
QDBC-023	Breast lesions	8.3565	11.508	14.5356	10.8589	12.8621	12.8051	16.2612	13.8726	12.8408	13.2368	11.929	13.3221	12.2423	13.8191	12.9912	12.776	14.219	15.5814	14.9341	11.7281	15.0941	14.4588	13.7396	14.7402	12.319	11.5146	15.189	13.8754	15.9446	14.665	14.8158	13.5976	10.5573	13.5949	12.5531	14.148	11.6826	12.1487	12.4289	10.0045	12.4131	12.2335	10.223	12.4984	12.5116	13.5391	10.7098	10.5337
QDBC-024	Breast lesions	8.45693	11.1221	14.589	11.2105	13.0026	12.3031	16.2294	13.8235	12.7945	13.305	12.098	13.2279	12.5217	13.2156	12.9682	12.7692	13.6612	15.2156	14.3517	11.9161	15.0459	14.2683	13.4201	13.9004	12.3615	11.7858	14.7625	13.9763	15.5314	13.8931	14.6749	13.161	10.8134	13.2359	12.3313	13.1919	11.9734	12.3306	12.4975	10.2181	11.8965	12.312	10.415	12.4554	12.4024	13.4018	10.7032	10.602
QDBC-025	Breast lesions	8.52308	10.9783	14.6136	10.9822	12.8744	13.5621	16.2345	13.9059	13.0744	13.5328	12.147	13.3426	12.1085	14.182	13.2199	12.9166	14.3273	15.5323	15.1269	12.0227	14.8988	14.7955	13.997	14.8466	12.5022	11.6156	15.3264	14.012	15.902	14.821	14.9554	13.8753	10.9844	13.8248	12.8552	14.5085	11.9516	12.6531	12.4191	10.4549	12.8748	12.4615	10.3285	12.5985	12.544	13.531	10.4726	11.5645
HSBJ-041	Healthy	8.72978	11.4271	13.8031	11.3028	13.0435	12.8283	16.4032	13.7182	12.8556	13.2505	11.8701	13.0352	12.3937	13.869	12.9657	12.5376	14.4181	15.6262	14.9974	11.8538	14.9649	14.6728	13.7776	14.6066	12.4148	11.2797	15.2405	13.9487	15.8167	14.5223	14.7886	13.4928	10.4334	13.5949	12.4289	13.7847	11.6064	12.0435	12.7796	10.4098	12.2086	12.3832	10.6074	12.2854	12.4759	13.3527	10.6603	10.6035
HSBJ-043	Healthy	8.51924	11.5608	13.8334	11.2127	13.1445	11.956	16.1964	13.9408	12.7596	13.1252	12.173	13.3997	12.2062	13.0872	12.7899	12.81	13.8887	15.27	14.1983	11.9895	15.1449	14.2845	13.7441	13.4731	12.5976	11.7651	14.9308	13.9349	15.4178	13.6928	15.0667	13.3125	10.3404	13.3563	12.0946	13.2308	11.7977	12.368	12.475	10.168	11.7404	12.1723	10.463	12.4299	12.8118	13.1577	10.4518	11.1782
HSNJ-001	Healthy	8.72932	11.6222	14.9612	11.4261	13.4826	11.325	16.4168	13.5263	12.707	13.1118	11.4593	12.873	12.7407	12.5301	12.0374	12.547	13.0207	15.154	14.0401	12.0456	15.3116	14.2992	13.6514	12.7661	12.1912	11.6209	14.8996	14.2237	15.61	11.9527	14.7683	12.7398	11.3111	12.5689	11.6761	11.6041	12.3073	12.2562	12.6258	10.6541	11.0388	12.2762	11.0098	12.3908	12.066	13.1812	11.0472	10.3667
HSNJ-003	Healthy	8.63834	12.0171	14.554	11.3606	13.5023	11.7332	16.1486	13.8837	12.8167	13.1457	11.6899	13.1137	12.8918	12.6078	12.6308	12.711	12.9808	15.0427	14.1315	11.9171	15.369	14.1659	13.5888	13.0474	12.263	12.083	14.7617	14.0632	15.3411	12.2816	14.8902	12.8083	10.9014	12.9809	11.6916	11.8362	12.1895	12.5099	12.687	10.5103	11.4692	12.4325	10.8184	12.2983	12.4383	13.2564	10.9206	10.1221
HSNJ-009	Healthy	8.30592	10.8779	14.5231	11.6587	13.3383	12.1065	16.4883	13.5513	13.0278	12.9713	11.3526	12.9462	12.4036	13.3454	12.4601	12.5541	14.4354	15.6901	14.5997	12.0966	15.4193	14.917	14.0635	13.7561	12.1106	11.8503	15.3621	14.0994	15.8379	12.7888	15.0362	13.2163	10.7638	13.7861	11.776	12.2069	11.9012	12.4154	12.9997	10.3562	11.3041	12.2335	10.7971	12.4941	12.2424	13.0345	10.6761	10.2452
HSNJ-020	Healthy	8.74619	11.1671	14.4488	11.3755	13.7483	12.1887	16.5395	13.5915	12.9633	13.1876	11.7762	13.1731	12.4976	13.48	12.504	12.7026	14.492	15.6943	14.6569	12.0012	15.5433	14.6087	14.0647	14.0659	12.4778	11.6165	15.3986	14.2884	15.864	13.7631	14.7175	13.281	11.3297	13.7912	11.8004	12.8484	11.9844	12.1559	12.9889	10.4027	11.863	12.479	10.7368	12.672	12.4091	13.3512	10.6618	10.4206
HSNJ-021	Healthy	9.19706	12.5968	14.8011	10.9382	13.5839	11.2712	16.3288	13.778	12.8113	13.5136	11.5051	13.1181	12.9701	12.4973	12.7379	12.2814	13.0817	15.1129	14.0811	11.6099	15.7882	14.0223	13.4911	12.6131	12.0958	11.5758	14.9103	14.0469	15.4126	11.268	14.8926	12.654	11.0245	12.775	11.3569	11.177	12.2488	11.9411	12.8388	10.0199	10.902	12.5898	10.2463	12.7576	12.4179	13.3861	10.7886	9.13749
QDBC-026	Breast lesions	8.5548	10.9759	14.6683	10.1599	13.4168	12.7431	16.5379	13.6462	12.5916	13.3732	11.8328	13.1631	12.5675	14.107	12.6754	12.5695	15.2704	15.6507	14.8565	11.4798	16.0075	13.8956	13.7183	14.7384	12.3283	11.0878	15.1809	14.1011	16.0145	14.8338	14.7028	13.9059	11.695	13.2846	12.4469	14.6299	11.6092	12.0425	13.7643	10.2835	12.8636	12.3934	10.2348	12.6389	12.3885	13.5232	10.303	10.6726
QDBC-027	Breast lesions	8.02427	11.2278	15.3387	10.7453	13.9562	11.8931	16.5579	13.7261	12.7782	13.198	11.6471	13.0242	12.718	13.2614	12.4735	12.556	14.4059	15.4902	14.2245	11.8283	16.0689	14.4053	13.8774	13.4451	12.4292	11.6568	15.3278	14.2522	15.8237	12.6453	14.9446	13.1605	11.7676	13.4344	11.4858	12.4391	12.1904	12.4457	13.842	10.4307	11.3358	12.255	10.8453	12.2391	12.5346	13.4616	10.6117	10.6353
QDBC-028	Breast lesions	8.77395	10.2534	15.7647	10.73	14.0914	11.9099	16.8867	13.581	12.7194	13.2008	11.7	12.7819	12.637	13.5518	12.1935	12.729	14.6811	15.8791	14.4917	11.4666	16.2466	14.198	13.968	14.1972	12.2443	11.5704	15.4748	14.1714	16.2081	14.0772	14.4911	13.3534	12.1963	13.5494	11.6769	13.0121	11.5035	11.9915	13.9543	10.631	11.9197	11.8566	11.1224	13.0738	11.6792	13.6037	10.8942	10.7059
QDBC-029	Breast lesions	9.0017	11.241	15.1642	11.3778	14.0381	11.6375	16.4671	13.5657	12.698	13.0166	11.6366	12.9584	12.915	13.2315	12.4188	12.3629	14.0058	15.4047	14.2415	11.7638	16.0817	14.3423	13.8049	13.5296	12.2335	11.6281	15.2398	14.3097	15.6282	12.5907	14.8447	13.0558	11.5079	13.1115	11.38	11.9765	11.9256	12.4705	14.0145	10.2253	11.2156	12.1618	11.2448	12.4319	11.9122	13.0593	10.9676	10.1477
QDBC-030	Breast lesions	8.2708	11.7894	15.0538	11.4086	13.9248	11.6731	16.7551	13.3011	12.8913	12.9485	11.454	12.6411	12.7927	13.1362	11.4142	12.3308	14.1457	15.5249	14.2668	11.6501	16.3244	14.5617	13.7866	13.6962	11.9665	11.4264	15.2913	14.0929	15.8997	12.7697	14.5378	13.0072	12.2921	13.5785	11.2781	12.2238	11.3922	12.4801	14.005	10.137	11.2954	12.1782	10.9215	12.143	11.7896	13.0189	11.0164	9.74527
QDBC-031	Breast lesions	8.22653	10.7459	14.0256	11.123	13.2552	13.7025	16.2286	13.9903	13.1953	13.2547	12.0202	13.3368	12.0341	14.4931	12.9063	12.8496	15.2395	15.7093	15.1827	11.9218	15.5992	14.7428	14.1125	15.2249	12.4634	11.7948	15.5771	14.2031	16.0212	15.3072	15.1361	14.5248	11.2809	14.2244	12.6924	14.8409	11.7162	12.4246	14.0445	10.2667	12.6285	12.3211	10.6827	12.4445	12.495	13.322	10.4314	11.3111
QDBC-032	Breast lesions	8.31704	11.2571	15.5209	11.389	14.1783	11.0185	16.4404	13.5667	12.6282	12.936	11.1785	12.5756	13.0787	12.3435	12.1749	12.4163	13.5468	15.0573	13.5166	11.9121	16.1989	14.0897	13.5175	12.7412	11.9922	11.211	14.9138	14.2	15.5152	11.7047	14.8685	12.6067	12.0213	12.691	11.0939	10.9947	11.8136	12.0259	14.0544	10.3598	10.9704	12.0969	11.0073	12.3638	11.7548	13.1699	11.2156	9.68826
QDBC-033	Breast lesions	8.66994	11.0198	14.8673	10.9313	13.172	12.4114	16.7037	13.4644	12.7838	13.1687	11.6222	12.9872	12.3972	13.5689	12.491	12.5737	14.1583	15.6828	14.9962	11.5467	15.4316	14.6556	13.8281	14.3291	12.3935	11.5971	15.2208	14.0905	16.0413	14.0741	14.5852	13.4191	11.0685	13.6732	11.9721	13.2809	12.1332	11.4887	12.256	10.2568	12.0567	12.014	10.9067	12.505	12.1271	13.5351	10.7552	10.6881
QDBC-034	Breast lesions	8.59887	11.405	14.3646	10.5197	12.851	12.3021	16.3388	13.7098	12.5468	12.9494	11.8298	13.118	12.4237	13.2876	12.7548	12.5458	13.9203	15.463	14.7902	11.5848	15.2059	14.0864	13.4337	14.1165	12.385	11.2587	15.025	14.007	15.908	14.2357	14.553	13.0759	10.304	13.3347	11.868	13.2424	11.2934	11.6051	11.7145	10.4789	11.8139	12.149	10.6138	12.327	12.5635	13.3251	10.791	11.232
QDBC-035	Breast lesions	8.44658	10.7304	14.5364	11.2885	12.8356	12.3989	16.3519	13.8738	13.0452	13.0945	11.8041	13.2883	12.1887	13.4512	12.8359	12.7214	13.8858	15.4315	14.6709	12.0147	15.2346	14.7893	13.9142	13.9181	12.5035	11.8956	15.2637	14.1917	15.8472	13.7983	14.8544	13.3784	10.6485	13.4924	12.0488	13.1658	11.9297	12.608	11.8576	10.4164	11.6735	12.0613	10.9866	12.4195	12.5769	13.0199	10.8898	10.7164
QDBC-036	Breast lesions	8.63353	11.0039	14.5807	11.1103	12.9198	12.3867	16.4694	13.917	12.8773	13.375	12.1462	13.4021	12.5056	13.4478	12.9132	13.006	14.0999	15.5071	14.5034	11.7016	15.0801	14.3229	13.81	14.2912	12.499	11.7169	15.0836	13.9896	15.7407	14.3586	14.6609	13.3626	10.5798	13.5233	12.4512	13.678	11.9309	12.5992	12.1252	10.2254	12.3546	12.1837	10.5991	12.3753	12.6414	13.1678	10.5731	11.1845
QDBC-037	Breast lesions	8.73274	9.8011	14.4051	11.1711	13.0661	13.1069	16.3645	13.898	13.3143	13.6361	12.1535	13.4561	11.8691	13.9842	12.9563	12.9379	14.1233	15.6584	14.9156	12.2805	15.1725	14.8498	14.1564	14.4942	12.6458	11.9486	15.4928	14.3134	15.9375	14.6433	15.0427	14.1097	10.6315	14.081	12.5239	13.913	12.3878	12.7199	12.4438	10.7812	12.4697	12.3846	10.7507	12.7052	12.5684	13.1949	10.4515	11.5299
QDBC-038	Breast lesions	8.70031	11.2299	14.4642	10.8266	12.8621	12.3971	16.4803	13.6294	12.7216	13.1659	11.7536	13.1134	12.4338	13.4194	12.7573	12.6833	13.7338	15.5343	14.3513	12.0488	14.8156	14.2466	13.5036	13.9332	12.3794	11.5142	15.1576	14.1103	15.7614	13.9295	14.8434	13.2074	10.4312	13.2023	12.044	13.0858	11.7633	12.2526	12.5081	10.5963	11.7345	12.2546	10.828	12.6929	12.4474	13.4231	10.7824	10.3659
QDBC-039	Breast lesions	8.34967	11.5071	14.3488	10.1664	12.7395	11.7826	16.2999	13.5292	12.3859	12.9264	12.0758	13.0768	12.0614	13.2534	12.9864	12.3686	13.4052	15.4395	14.3816	11.4029	14.5298	13.6609	13.2888	13.2436	11.8165	11.144	14.8668	13.749	15.8401	13.3544	14.4439	12.8357	10.9723	12.7582	11.8654	12.3018	11.735	12.3184	11.6111	10.652	11.2996	12.1312	10.3102	12.3378	12.7573	13.822	10.4274	10.5153
QDBC-040	Breast lesions	8.72532	10.6735	13.9533	10.8162	12.9644	11.9274	16.2332	13.7128	12.9383	13.2087	12.1075	13.4175	12.0374	12.8915	12.7858	12.8746	13.4688	15.4291	14.254	12.0435	14.8672	14.7344	13.8674	13.4787	12.4489	12.2304	15.2991	14.0896	15.5412	12.9853	14.827	13.3047	10.2648	13.5995	12.2562	12.3802	11.9151	12.663	12.0492	10.6653	11.1023	12.2569	10.3707	12.4176	12.8672	13.283	10.8661	10.9866
QDBC-041	Breast lesions	8.65737	11.3864	13.7588	10.7902	12.7123	12.4309	16.1476	13.8737	13.0461	13.1555	12.0751	13.2457	12.0765	13.3851	13.1461	13.0812	13.8194	15.3277	14.4418	12.1769	14.7759	14.6156	13.8543	14.1785	12.0884	11.7416	15.2641	13.9564	15.578	14.1431	14.9759	13.6885	9.75441	13.8751	12.8861	13.3986	11.6601	12.799	12.07	10.5553	11.8519	12.2397	10.562	12.3437	12.8489	13.0447	10.6044	11.0445
QDBC-042	Breast lesions	8.88179	11.8061	13.8858	10.7974	12.568	12.8244	16.1079	13.8495	12.8674	13.392	12.1674	13.4263	12.3609	13.7241	13.113	12.7442	13.8049	15.2786	14.7289	11.8349	14.8694	14.2202	13.5874	14.3776	12.2334	11.7463	15.1059	13.9554	15.6266	14.4947	14.9212	13.9963	10.3623	13.5979	12.77	13.9205	11.7288	12.5381	12.0167	10.4471	12.1534	12.3998	10.259	12.6603	12.7493	13.3601	10.5412	10.9662
QDBC-043	Breast lesions	8.0918	10.9397	14.6539	11.1555	12.7035	12.5822	16.4419	13.7471	12.8589	13.296	11.7442	13.125	12.153	13.8837	12.7391	12.8592	14.3447	15.7784	14.8247	11.8047	14.9846	14.6446	13.7412	14.5698	12.4773	12.2911	15.1219	13.9864	16.1575	14.5366	14.8134	13.5852	9.96734	13.6	12.0903	13.9446	12.1513	12.1242	12.0831	10.6135	12.0818	12.1687	10.6507	12.4376	12.2645	13.1224	10.4802	10.799
QDBC-044	Breast lesions	8.86836	11.5694	14.5906	11.5186	12.9853	11.9879	16.338	13.6571	12.8846	12.9796	11.8638	13.0154	12.2773	13.0296	12.8154	12.6901	13.3375	15.268	14.355	12.0583	15.0509	14.5973	13.6247	13.3544	11.9641	11.9781	15.216	13.9959	15.483	12.6129	14.7842	13.2255	10.266	13.3351	11.9389	11.9314	12.0605	12.5956	12.2748	10.3632	11.4913	12.4363	10.548	12.3539	12.5763	12.9754	10.8598	10.5394
QDBC-045	Breast lesions	8.43814	11.3228	14.7193	11.4298	13.1837	12.4518	16.3693	13.6574	12.8091	13.409	12.0432	13.293	12.5875	13.5601	12.8437	12.7167	13.7648	15.5575	14.6957	12.033	15.098	14.4265	13.783	13.6916	12.504	12.1235	15.3546	14.1349	15.7171	13.2946	15.0691	13.4232	10.7684	13.5199	11.902	12.8572	12.14	12.3798	12.4978	10.2483	12.0869	12.4295	10.7804	12.4955	12.5157	13.315	10.9234	10.9378
QDBC-046	Breast lesions	8.65121	11.5263	14.0834	11.1419	13.0105	12.9677	16.6496	13.4088	12.7352	13.3226	11.5858	12.872	12.328	13.9571	12.6117	12.4018	13.8875	15.7792	15.3149	11.4965	14.8926	14.7582	13.731	14.7222	11.9251	12.037	15.4325	14.1409	16.2146	14.5519	14.8542	13.6447	10.3479	13.6413	12.1478	13.6639	11.902	12.0216	12.5592	10.8508	12.0873	11.9344	10.6314	12.5249	11.6923	13.4347	10.5215	10.6686
QDBC-047	Breast lesions	8.64402	11.0669	14.5618	11.4567	13.3129	12.1339	16.4813	13.675	12.8944	13.4089	11.759	13.1553	12.3011	13.2345	12.6513	12.8064	13.5227	15.3651	14.1609	12.0843	15.0262	14.3809	13.6843	13.0439	12.3751	11.8793	15.3072	14.1031	15.4806	12.8652	15.0139	13.1988	10.6645	13.2903	12.0229	12.3653	11.9954	12.2238	12.4041	10.5512	11.6416	12.3645	10.6649	12.4167	12.6036	13.0314	10.8612	10.9128
QDBC-048	Breast lesions	8.22461	10.9029	15.3911	11.2808	13.0676	12.2877	16.399	13.4697	12.7248	13.0992	11.5934	12.8985	12.4285	13.4598	12.5926	12.5747	13.5211	15.4713	14.6307	11.8307	15.2031	14.269	13.737	13.9718	11.9411	11.8845	15.1964	13.9928	16.0287	13.8797	14.4383	13.306	11.1013	13.2609	11.796	12.7975	11.8242	12.0269	12.3424	10.6588	11.6221	12.3962	10.9497	12.6624	11.9985	13.2926	11.2412	10.4545
QDBC-049	Breast lesions	8.44751	11.8907	13.8983	10.9146	12.7187	12.5754	16.2892	13.6635	12.8753	13.0789	11.9602	13.3969	11.9529	13.5796	12.8728	12.6721	13.9365	15.5998	14.658	11.7437	14.9064	14.7809	13.7786	14.2576	12.345	12.1839	15.1707	13.9576	15.7696	14.235	14.9065	13.529	10.2854	13.5527	12.281	13.501	11.8918	12.3277	12.0154	10.3143	12.1448	12.1135	10.3119	12.3494	12.696	13.4109	10.3545	11.287
QDBC-050	Breast lesions	8.5563	10.167	14.8116	11.0202	12.9217	12.6041	16.3757	13.8025	12.9448	13.4004	11.4975	12.9244	12.2467	13.7347	12.9959	12.8728	14.9594	15.6114	14.9485	12.0757	15.2429	14.2486	13.8704	14.353	12.5515	12.1838	15.1888	13.8069	15.8446	14.3559	14.8636	13.5626	10.717	13.7696	12.35	13.4566	12.0215	12.5155	12.2927	10.6145	12.1794	12.2776	10.889	12.6104	12.6539	13.405	10.7165	11.3654
QDBC-051	Breast lesions	8.75772	10.7859	14.8732	10.542	13.0271	13.4811	16.2677	13.9932	13.1069	13.5333	12.0923	13.6076	12.0441	14.5071	13.1389	13.1253	15.7268	15.6263	15.2565	11.9262	15.164	14.6829	13.9403	15.2096	12.7167	12.1409	15.2991	14.0205	15.9273	15.4031	14.9697	14.1772	10.364	14.0701	13.0169	15.0682	11.7921	12.8447	12.136	11.2536	13.0715	12.4544	10.6246	12.5545	12.8294	13.4291	10.3636	11.9371
QDBC-052	Breast lesions	8.4326	10.7087	14.5989	11.1091	12.9352	12.5331	16.109	13.8886	13.0582	13.3404	11.6818	13.4133	12.1298	13.6308	12.8286	12.8643	14.6011	15.4247	14.8408	11.9649	15.3064	14.5477	13.933	14.5053	12.6404	12.3422	15.0857	13.9781	15.8325	14.4405	14.8202	13.5755	10.8696	13.6892	12.6191	13.7663	11.9435	12.7419	12.4887	10.658	11.9443	12.1217	10.7613	12.4098	12.5471	13.2634	10.914	11.2058
QDBC-053	Breast lesions	8.41677	10.8501	15.1039	11.0523	13.2977	12.8378	16.6619	13.8014	12.8739	13.3323	11.5037	13.0269	12.6058	13.8038	12.6925	12.9174	15.0977	15.8445	15.0365	12.1837	15.6689	14.5385	13.9388	14.704	12.7412	12.2512	15.2452	14.1414	16.0988	14.4146	14.654	13.5657	11.0513	13.8425	12.487	13.5492	11.6935	12.3564	12.8331	10.7079	12.286	12.0883	11.3294	12.6952	12.1238	13.4865	10.8357	10.5141
QDBC-054	Breast lesions	8.78561	11.2055	14.4788	10.6343	12.8326	11.861	15.87	13.7475	12.8612	13.1319	11.6325	13.4623	12.487	13.0882	13.1516	12.6695	14.0442	15.1468	14.5129	11.5625	15.3841	13.8374	13.6059	13.6092	12.6329	12.2119	14.761	13.7835	15.6575	13.2841	14.9213	13.0298	10.9641	13.1239	12.2696	12.5607	12.0277	12.3015	12.3542	10.338	11.7178	11.9939	10.5887	12.4194	12.6219	13.2666	10.7064	10.6122
QDBC-055	Breast lesions	8.53624	10.3397	15.262	10.8786	13.2692	13.1609	16.1481	13.6772	12.8136	13.4032	11.21	13.1255	12.2645	14.0351	12.7641	12.7229	14.9317	15.6613	15.2107	11.5733	15.5041	14.4692	13.787	14.9364	12.6336	11.8912	15.1761	13.8592	16.0033	14.6517	14.98	13.6579	11.1993	13.7348	12.1357	13.9363	11.9317	12.2887	12.8787	10.5025	12.6783	12.1212	10.7228	12.5739	12.1398	13.6446	10.8713	10.573
QDBC-056	Breast lesions	8.9169	11.2171	14.5409	11.198	13.0148	13.0055	16.0119	13.8724	13.1715	13.5021	11.7328	13.3198	12.3867	13.9737	13.135	12.9668	14.722	15.3117	14.5051	12.0864	14.9823	14.6787	13.8659	14.5411	12.4957	12.0482	15.1145	13.845	15.6231	14.2881	14.8669	13.8559	10.4444	13.812	12.4061	13.7251	11.9804	12.691	12.8639	10.2706	12.4894	12.2032	10.4663	12.5442	12.6482	13.2408	10.7503	10.8857
QDBC-057	Breast lesions	8.93295	10.3764	14.3574	10.9418	13.4677	12.2731	15.8436	13.858	12.9567	13.1242	11.6983	13.3137	12.3938	13.3755	12.9062	13.0545	14.4164	15.0606	14.3673	12.1527	14.9057	14.1636	13.887	14.1245	12.709	12.4011	14.7853	13.9648	15.2585	14.0144	14.7639	13.4362	10.666	13.5145	12.8106	13.3757	11.8634	12.7892	12.5193	10.5651	12.2821	12.2689	10.7247	12.4069	12.9158	13.3543	11.0813	10.8375
QDBC-058	Breast lesions	8.67005	11.1504	14.3946	11.1033	12.9785	12.9791	15.9543	13.952	13.091	13.4094	11.844	13.4206	12.3717	13.621	13.2683	13.0518	14.7826	15.3473	14.8795	12.1513	15.0094	14.4492	13.9594	14.5537	12.536	11.8564	15.138	13.8397	15.5649	14.4886	14.8646	13.69	10.7423	13.8418	12.6031	13.982	11.9276	12.6233	12.8281	10.7443	12.5654	12.4807	10.6029	12.477	12.8447	13.2303	10.5858	11.1598
QDBC-059	Breast lesions	8.71489	10.388	15.1452	11.0168	13.376	12.3571	16.3248	13.7746	12.8415	13.3153	11.4645	13.1963	12.5876	13.5568	12.936	12.6912	13.9435	15.4749	14.7342	11.7964	15.4984	14.2211	13.7682	14.2048	12.4752	11.9076	14.945	14.0616	15.8692	14.1535	14.6909	13.4763	11.4521	13.2172	12.0907	13.3477	11.9616	12.4287	12.9235	10.288	12.2217	12.2722	10.8471	12.4569	12.1929	13.5813	10.791	10.5417
QDBC-060	Breast lesions	8.56457	10.7018	15.1672	10.8163	13.8473	12.2278	16.5732	13.3309	12.8196	13.3531	11.2023	12.7678	12.668	13.45	12.4422	12.1008	14.4626	15.7116	14.8091	11.7978	15.6868	14.779	14.0017	14.1626	12.0685	11.9009	15.3189	14.2274	16.0974	13.1015	14.5987	13.2257	11.3164	13.6503	11.4374	12.2891	11.9442	11.9696	12.8073	10.682	11.6585	11.9472	10.8721	12.9215	12.0951	13.74	10.8999	9.85163
QDBC-061	Breast lesions	8.37727	11.0151	14.748	11.0073	13.1667	12.2774	16.2162	13.8619	12.8921	13.3552	11.7672	13.3293	12.3146	13.2597	12.7791	12.7771	14.0939	15.401	14.6851	11.9944	15.3063	14.0936	13.8642	14.1309	12.6046	12.169	14.9928	14.0893	15.6019	14.0737	14.9038	13.3623	10.832	13.3976	12.3863	13.6989	11.9513	12.7663	12.6381	10.4895	12.1134	12.2495	10.7396	12.3933	12.7352	13.3376	10.6009	10.953
QDBC-062	Breast lesions	8.52186	11.2654	14.4412	11.5026	13.4051	11.8879	16.1725	13.8746	13.1178	13.2611	11.8971	13.4753	12.5661	13.0157	12.8976	12.8499	13.4592	15.2558	14.5838	12.0708	15.241	14.4378	13.9385	13.8241	12.6429	12.2637	14.9594	14.1924	15.5289	13.5179	14.794	13.2956	11.1097	13.3537	12.2965	12.7796	12.3848	12.6268	12.8043	10.6985	11.5456	12.5132	10.929	12.628	12.7109	13.2232	10.6836	10.5955
QDBC-063	Breast lesions	8.34164	11.2102	14.7612	11.8916	13.5276	11.8993	16.0781	13.7531	13.2273	13.3087	11.5371	12.9503	12.6658	13.1127	12.7333	12.8032	14.007	15.2207	14.1364	12.2763	15.2737	14.6535	13.9816	13.0637	12.3409	12.1849	15.1211	14.0446	15.4036	12.0849	14.8312	13.282	11.0479	13.8787	11.7708	11.8893	12.2395	12.9335	12.9486	10.8503	10.8782	12.5475	11.0218	12.4005	12.6607	13.054	11.0512	11.011
QDBC-064	Breast lesions	8.31611	11.1588	15.0599	10.9304	13.3619	12.2361	16.8675	13.5566	12.8654	12.6421	11.4671	12.6711	12.2862	14.0051	12.5167	12.6218	14.489	16.059	15.0946	11.8198	15.4056	14.4083	13.9715	14.1731	12.4136	11.6692	15.3509	14.0358	16.6883	14.1871	14.7652	13.4965	10.952	13.2229	12.0281	12.7758	11.8642	12.1552	12.5102	10.6949	11.8511	12.2245	10.8773	12.8163	12.3419	14.1987	11.0448	10.8422
QDBC-065	Breast lesions	8.82577	11.1313	14.8005	10.446	12.5932	12.2617	16.2046	13.6781	12.5899	13.072	11.4119	13.0312	12.3461	13.5364	12.9037	12.6802	14.5137	15.7414	14.7202	11.7164	15.2937	13.8898	13.5487	14.3311	12.3118	11.6597	14.9024	13.8704	15.8596	14.5397	14.834	13.3886	11.1745	13.1222	12.1668	13.5695	11.6794	12.1187	12.6978	10.4031	12.0904	11.8676	10.4338	12.7265	12.1761	13.4543	10.5277	10.5633
QDBC-066	Breast lesions	8.80453	10.8274	14.5931	11.4176	13.0529	12.4825	16.0976	13.9428	13.2101	13.3573	11.7302	13.3026	11.9995	13.3783	12.9759	12.8762	13.9035	15.3539	14.6873	12.1607	15.1642	14.605	14.1118	14.0087	12.6703	11.9968	15.1737	14.1088	15.5346	13.5375	15.0367	13.4273	10.7818	13.6192	12.4039	12.9388	12.135	12.8112	12.952	10.5967	11.9394	12.3532	10.8991	12.4894	12.7323	13.2756	10.8673	11.2999
QDBC-067	Breast lesions	8.80848	11.6084	14.6516	11.3485	13.3342	12.3428	16.0992	13.7705	12.9211	13.2352	11.7609	13.4205	12.3766	13.2179	13.0564	12.815	13.2575	15.3044	14.5989	12.0239	15.3729	14.3207	13.864	13.9505	12.5584	12.1433	14.8695	14.1134	15.6202	13.633	14.9577	13.0634	11.2156	13.1665	12.3356	13.1397	12.2631	12.5909	12.777	10.1114	12.1813	12.3947	10.5338	12.5165	12.6798	13.3617	10.7147	10.9934
QDBC-068	Breast lesions	8.74268	11.4627	14.5205	11.2387	12.4849	13.0713	16.3928	14.0554	13.0807	13.4797	11.6519	13.4779	12.1902	14.1032	13.2554	12.9206	14.4297	15.7548	15.2229	11.8622	15.2964	14.7753	14.0717	14.6864	12.7019	11.7853	15.3835	14.0186	16.1299	14.5598	15.0569	13.8306	10.5021	13.756	12.689	14.061	12.3367	12.8897	12.4965	10.2098	12.5694	12.57	10.4963	12.587	12.6404	13.7671	10.5915	11.0408
QDBC-069	Breast lesions	9.0034	11.1346	14.7649	10.9273	13.2404	12.4029	16.3467	13.8963	12.975	13.4251	12.0288	13.4887	12.5312	13.4953	12.9056	13.0694	14.2401	15.5024	14.9452	12.0275	15.4193	14.1438	13.7963	14.2847	12.742	11.9229	15.0252	14.1835	15.8485	14.1788	14.8176	13.4833	10.861	13.2115	12.382	13.7248	12.0536	12.7255	12.8143	10.2394	12.3657	12.4805	10.7244	12.5154	12.5695	13.4394	10.6967	10.8157
QDBC-070	Breast lesions	8.82415	11.6597	14.2782	10.5201	12.805	14.0914	16.009	14.1281	13.28	13.5916	11.8233	13.6189	11.9694	14.363	13.3065	12.9681	15.3487	15.5479	15.2229	11.9834	14.6987	14.8173	14.1619	15.2201	12.8381	11.701	15.291	13.8073	15.6349	15.2681	15.0981	14.4545	10.7476	14.1673	13.4383	15.1452	11.6245	12.7373	12.8782	10.7527	13.0132	12.5072	10.3655	12.5733	12.9669	13.7343	10.2444	11.5345
QDBC-071	Breast lesions	8.38467	10.5579	14.9293	10.602	12.6099	13.3524	16.3081	13.9879	13.2134	13.45	11.9358	13.4619	11.6784	14.1896	13.1495	13.0587	15.1935	15.6653	15.1225	12.0743	15.0773	14.6625	14.1468	14.8063	12.8611	11.7918	15.4512	14.0962	15.9611	14.7386	15.1809	13.8914	10.5847	13.8504	12.8744	14.3372	12.0443	12.7634	12.7106	10.563	12.6214	12.3718	10.4568	12.6571	12.8319	13.6557	10.3779	11.6377
QDBC-072	Breast lesions	8.6459	11.2085	15.0849	11.2704	13.1689	13.1206	16.3162	13.8679	13.0097	13.6807	11.1553	13.0403	12.424	14.1872	13.1966	12.8788	14.7011	15.5523	15.2189	11.7634	15.3151	14.4849	13.8099	14.6939	12.5971	12.0188	15.2624	13.996	15.9399	14.5917	14.8739	13.7027	11.2345	13.5139	12.4368	14.1781	12.0128	12.5581	12.9285	10.8319	12.4896	12.3043	10.7626	12.6343	12.4801	13.6132	10.7647	10.6176
QDBC-073	Breast lesions	8.64722	11.1144	15.3187	11.1702	13.0941	13.149	16.4896	13.871	13.2054	13.4456	11.2786	13.2328	12.3391	14.1664	12.9591	12.6799	14.9308	15.8205	15.403	11.6038	15.3832	14.6016	14.0393	14.9045	12.612	11.886	15.3161	14.1325	16.1808	14.6624	14.9095	13.7354	11.0069	13.8356	12.3921	13.9511	12.0824	12.4269	12.8992	10.5557	12.427	12.351	10.8752	12.7429	12.4746	13.5517	10.6969	10.5408
QDBC-074	Breast lesions	9.19856	12.1976	15.0299	11.0009	12.9271	13.9836	16.3104	14.0837	13.1458	13.6663	11.4106	13.3323	12.3116	14.6961	13.3436	12.9982	15.6087	15.7755	15.4045	11.8395	15.1858	14.7233	14.0883	15.3831	12.7992	11.4614	15.4421	13.9412	16.1103	15.4507	15.0441	14.2122	10.3047	13.9913	13.1489	15.0537	12.0133	12.6492	13.0138	10.9454	13.0429	12.5712	10.4922	12.7317	12.4732	13.7571	10.5089	11.1793
QDBC-075	Breast lesions	8.95414	11.3975	14.8174	11.6518	13.4638	12.1201	16.2169	14.0987	13.1796	13.555	11.9751	13.6447	12.5933	13.5508	12.7223	12.951	14.3802	15.3949	14.4316	12.2381	15.4963	14.5431	13.8847	13.8815	12.6421	11.9337	15.2238	14.2181	15.6069	13.3632	14.9539	13.6081	10.9245	13.5882	12.415	13.147	12.5652	12.6134	13.1159	10.8957	12.0731	12.6613	10.9169	12.2202	12.4829	13.334	10.6404	10.6143
QDBC-076	Breast lesions	8.94599	10.6927	15.5245	11.7326	13.2967	12.9077	16.2853	13.8022	13.2002	13.4583	11.6213	13.0305	12.4871	14.006	12.6382	12.8143	14.8591	15.6487	15.0844	12.1477	15.4712	14.4288	13.8516	14.6352	12.4518	11.8296	15.252	14.068	16.188	14.3728	14.8239	13.8124	11.231	13.7767	12.0015	13.7557	12.0612	12.3134	13.177	10.4247	12.4376	12.3091	10.8943	12.6089	12.0239	13.4292	10.8449	10.5829
QDBC-077	Breast lesions	8.54129	11.2278	14.9429	11.3919	13.0669	12.3117	16.6143	13.6057	12.9826	13.4727	11.5029	13.1095	12.5385	13.723	12.5307	12.7983	14.9163	15.6481	14.589	12.133	15.6345	14.5011	13.7754	14.2016	12.1134	11.3918	15.3048	13.9757	15.9092	13.7341	15.0789	13.3337	11.1035	13.7176	11.9278	13.0577	12.2473	12.1887	13.0191	10.618	11.813	12.0494	10.8767	12.6149	12.0595	13.2407	10.7485	11.0734
QDBC-078	Breast lesions	8.45716	10.438	14.863	11.051	12.8937	11.6479	15.9604	14.092	12.7768	13.0468	11.6515	13.3396	12.2147	12.82	12.6365	13.1448	13.7313	15.038	13.87	12.1791	15.2104	13.8381	13.6286	13.4302	12.9034	12.1915	14.6635	13.7184	15.4887	13.327	14.8814	13.1823	10.9937	12.9938	12.6224	13.2772	11.5954	12.611	12.1027	10.6035	12.0692	12.1307	10.781	12.0223	12.6002	13.3428	10.812	11.2011
QDBC-079	Breast lesions	8.34114	10.7031	14.8122	11.5593	13.0957	11.9187	16.2818	13.8192	13.0816	13.1342	11.2435	13.1822	12.4384	13.0907	11.7155	12.9588	14.3135	15.5074	14.4559	12.2986	16.012	14.7586	13.9548	14.1166	12.5636	12.1298	15.0279	14.0381	15.8743	13.2136	14.9711	12.9157	11.403	13.754	11.715	12.5769	12.1709	12.8992	12.6632	10.6002	11.2912	11.9476	10.8983	12.0523	11.9431	13.0165	11.1542	10.563
QDBC-080	Breast lesions	8.11517	11.4732	15.7181	11.3617	13.2234	12.1885	16.3988	13.6393	13.0119	13.095	10.8269	12.6951	12.8348	13.3361	12.6664	12.62	14.6657	15.4998	14.8689	11.8428	15.8723	14.4752	13.8469	14.1921	12.2365	11.594	15.0155	14.0512	16.032	13.29	14.8939	13.14	12.2906	13.541	11.5638	12.4899	11.4224	12.3171	12.8801	10.29	11.7238	12.018	10.9374	12.2537	11.8234	13.4158	11.1036	9.79217
QDBC-081	Breast lesions	8.2341	11.1153	15.0862	11.3222	13.4017	11.5856	16.1226	14.0238	13.0521	13.0649	11.4381	13.3056	12.6543	12.8352	12.3911	12.9827	13.9645	15.171	14.367	12.2438	15.4259	14.0467	13.6703	13.5841	12.6183	12.1315	14.7359	13.9655	15.5853	13.0043	15.0267	12.9105	12.0404	13.0016	11.8389	12.2456	11.8863	12.5522	12.5105	10.4997	11.5398	12.1048	10.9603	12.3771	12.4283	13.1386	11.1216	10.7196
QDBC-082	Breast lesions	8.67265	11.0507	14.6613	11.2184	13.0591	12.9105	16.3972	13.7341	13.2062	13.1671	11.2167	13.1736	12.3525	13.9957	12.1463	12.9345	15.1356	15.7315	14.7851	12.0392	15.4717	14.7534	13.9695	15.0058	12.6071	11.8729	15.1983	13.8988	15.9723	14.5926	15.1231	13.6078	10.8902	13.841	12.6372	13.8627	11.4988	12.4294	12.5319	10.6175	12.1172	11.8418	11.0685	12.1792	11.9254	13.129	10.7912	10.4226
QDBC-083	Breast lesions	8.99846	11.0547	15.3726	11.8944	13.6876	11.6644	16.1635	13.6084	13.1832	13.2838	11.3231	13.271	13.2238	13.2441	12.3599	12.725	14.3738	15.2822	14.4196	12.1229	15.7856	14.3394	13.8484	12.9833	12.2557	11.7523	14.9563	14.2136	15.6786	12.0664	14.7571	13.2204	11.8841	13.2806	11.5841	11.6912	12.1317	12.3137	12.537	10.4903	11.6406	12.2362	11.4369	12.6106	12.2545	13.2616	11.1791	10.4748
QDBC-084	Breast lesions	8.80398	10.1616	15.2227	11.2689	13.0233	11.5489	16.7035	13.5069	12.7423	12.7195	10.871	12.6407	12.7086	12.6225	11.0719	12.4579	13.7562	15.4368	14.2261	11.7729	15.8025	14.6083	13.8328	13.6106	12.3704	11.7937	14.864	14.2391	16.1053	13.0838	14.6288	12.8905	11.8984	13.367	11.3051	11.8732	11.7608	12.4663	12.2797	10.7014	11.2695	11.7782	11.3698	12.2059	11.8467	13.5531	11.4201	10.4414
QDBC-085	Breast lesions	8.43478	11.0943	14.269	11.8083	13.1246	11.1269	16.0313	14.031	12.9445	13.0069	11.6804	13.2711	12.7193	12.4816	12.629	12.769	13.2956	14.9988	13.6746	12.2664	15.2346	14.5502	13.722	12.593	12.5048	12.2967	14.7506	14.1066	15.2009	11.6795	14.9169	12.9093	10.9868	12.9227	12.048	11.3907	12.0301	12.4067	12.4643	10.3066	10.8949	12.2035	10.6337	12.1865	12.5806	12.997	10.9317	10.3863
QDBC-086	Breast lesions	8.8119	11.4081	14.1823	11.4378	12.5383	14.1635	15.7043	14.3017	13.6254	13.4681	12.0841	13.8632	12.0534	14.7432	13.363	13.2801	15.2021	15.2854	15.1203	12.2132	14.7544	14.9407	14.2727	15.1178	13.0346	11.9894	15.1294	13.7502	15.5016	15.1668	14.8773	14.4751	10.3065	14.0927	13.4592	14.938	11.7135	12.942	12.249	10.8301	13.0186	12.3078	10.4461	12.1849	12.8461	13.5809	10.5731	12.0213
QDBC-087	Breast lesions	8.9139	12.4635	14.6369	10.7765	12.771	12.5496	15.9378	13.8906	13.1596	13.4782	11.8229	13.6603	12.5436	13.6292	13.1478	12.8699	14.1829	15.2026	14.7089	12.0605	15.3064	14.5151	13.9833	14.0636	12.5483	12.0686	15.0621	13.8508	15.7232	13.4812	15.103	13.4591	11.0084	13.6633	12.6167	12.7171	11.8836	12.4548	12.5798	10.6157	12.1453	12.6033	10.3689	12.5081	12.5081	13.4984	10.5249	10.4029
QDBC-088	Breast lesions	8.38571	11.1249	14.9005	11.4659	13.3863	11.6561	16.2603	13.8194	13.0766	13.1485	11.2254	12.8794	12.5598	12.9011	12.3949	12.9025	13.8651	15.2823	14.3574	12.1148	15.4777	14.2201	13.6903	13.4965	12.4486	11.8057	14.8938	14.0323	15.488	12.8311	15.0234	13.0106	11.1453	13.289	11.7375	11.9369	12.0509	12.4422	12.9072	10.3401	11.682	12.2155	10.7296	12.2021	12.2203	13.1708	11.1815	10.7683
QDBC-089	Breast lesions	8.59307	10.3474	14.763	10.3463	12.9001	13.7497	16.2929	13.9347	13.1845	13.5583	11.3964	13.2605	11.7342	14.9152	13.0373	12.9773	15.7822	15.8545	15.5162	11.7731	15.0784	14.6772	14.1053	15.4464	12.5601	11.4897	15.596	13.9334	16.1865	15.5908	14.9299	14.3564	10.6696	14.1823	13.2858	15.273	11.5429	12.5871	12.8623	10.7799	13.1679	12.3268	10.3855	12.7242	12.557	13.8647	10.0762	11.64
QDBC-090	Breast lesions	8.9739	11.6926	14.9301	11.2593	13.4674	12.9877	16.1301	13.9526	13.01	13.5652	11.5691	13.5364	12.5534	13.8531	12.9604	12.8124	14.1743	15.3225	14.8857	12.0649	15.4302	14.1496	13.7964	14.6773	12.4681	12.1727	14.9819	14.1474	15.726	14.5792	14.696	13.6821	10.9849	13.2903	12.6519	14.3649	12.7639	12.4994	13.1891	10.8138	12.697	12.3326	10.8951	12.7009	12.0757	13.5498	10.8213	10.8334
QDBC-091	Breast lesions	8.01627	10.3396	15.0558	11.2434	13.1932	13.2268	16.5962	13.7837	13.2046	13.3776	11.3871	13.1095	12.1741	14.493	12.4639	12.894	15.4434	15.9931	15.0643	12.1146	15.2887	14.6886	14.1424	15.1129	12.5962	11.8709	15.5803	14.1407	16.3537	15.0974	15.1023	14.0647	10.9107	13.9719	12.3574	14.5737	11.8945	12.187	13.2761	10.7807	12.4125	12.0012	10.937	12.4705	11.9748	13.5644	10.6824	10.8086
QDBC-092	Breast lesions	8.24901	11.0316	15.0142	11.1725	13.3862	11.9622	16.659	13.5314	12.9596	13.4584	11.53	12.8151	12.541	13.3781	12.5675	12.6435	14.2961	15.6187	14.5168	11.9958	15.7344	14.3611	13.837	13.6993	12.5115	11.4179	15.2464	14.3568	15.9161	13.3282	14.945	13.2048	11.6905	13.5298	11.8679	12.7052	11.9203	12.2377	13.2641	10.5463	11.787	12.0848	11.0794	12.2436	11.9916	13.3499	10.7949	10.1146
QDBC-093	Breast lesions	7.80013	11.3347	15.7178	11.1708	14.1164	12.0408	16.8539	13.0828	12.9532	13.2178	10.7823	12.3567	13.1386	13.4792	11.6247	11.8233	14.8361	15.7153	14.5676	11.5248	16.3299	14.6183	13.6337	13.6299	11.6915	11.1074	15.5669	14.2115	16.5508	12.237	14.1231	13.2003	12.4364	13.4915	10.8774	11.6296	12.3927	11.2813	13.1953	10.445	11.1258	11.9896	11.1146	12.5985	11.0472	13.7875	10.8932	9.14884
QDBC-094	Breast lesions	8.54201	11.2017	15.4328	10.6421	13.8883	12.1359	16.8904	13.3513	12.5872	13.2494	10.4437	12.4479	12.5755	13.4701	11.9266	12.4587	14.3389	15.6757	14.7048	11.727	15.8822	14.3312	13.7697	13.8314	12.0047	11.4986	15.3772	14.0389	16.373	13.1435	14.2978	13.4196	11.8126	13.3664	11.6764	12.3625	11.9844	11.7676	12.9482	10.7758	11.5409	11.9905	11.1362	12.843	11.982	14.1456	10.7139	9.9554
QDBC-095	Breast lesions	8.52863	10.4514	15.3888	11.2849	13.4084	12.8017	16.7495	13.7079	13.3575	13.6233	11.4798	13.2257	12.2678	14.0581	12.422	12.8314	14.9684	15.9515	14.9927	11.9696	15.6023	14.7418	14.2317	14.8031	12.6119	11.5414	15.5929	14.3981	16.2361	14.6469	14.9279	13.8281	11.1265	14.011	12.1815	14.1154	12.1321	12.4744	13.2823	10.7651	12.3589	12.2773	11.0002	12.6216	11.8703	13.5275	10.8908	11.1099
QDBC-096	Breast lesions	8.49672	11.1314	15.2741	10.4106	13.5929	12.2983	16.6468	13.5393	13.0801	13.554	11.4012	12.8103	12.3934	13.884	12.8777	12.5642	14.8568	15.7975	14.8986	11.7004	15.6572	14.4136	13.8861	14.1634	12.3525	11.7669	15.3269	14.1282	16.2267	13.743	14.661	13.4043	11.091	13.7908	11.8473	13.049	12.0406	11.8677	13.1799	10.6306	11.9725	12.2181	10.7372	12.9946	12.4614	13.8023	10.3828	10.5649
QDBC-097	Breast lesions	8.57965	10.4766	15.2526	11.3433	13.3512	13.028	16.6366	13.6233	13.253	13.4054	11.5199	12.9574	12.567	13.7789	12.2606	13.0367	15.5205	15.977	15.0755	11.6986	15.7677	14.7604	14.1194	14.9979	12.4436	11.8336	15.5319	14.0316	16.3171	14.6211	14.8148	13.7116	11.6534	14.1135	11.8888	13.6196	11.9571	12.1213	13.2343	10.531	12.5188	12.0015	10.9414	12.8855	11.8094	13.3667	10.7823	11.135
QDBC-098	Breast lesions	8.89574	10.8169	15.1167	11.0669	13.6129	13.2506	16.9746	13.2616	13.2407	13.4494	10.8566	12.3964	12.7833	14.2411	12.2955	12.2555	15.2827	16.2367	15.249	11.7247	16.0542	15.2332	14.3471	15.1423	12.0102	11.3853	15.8586	14.3736	16.5947	14.3847	14.383	13.696	11.5804	14.2152	11.4964	13.1965	11.8688	12.2582	13.5087	10.5251	11.7764	12.2449	11.0943	13.143	11.1653	13.4143	10.579	10.4596
HSBJ-046	Healthy	8.46169	11.8172	14.2148	11.1159	12.7332	14.2699	15.8035	14.0325	13.037	13.3477	11.8939	13.5058	11.7193	14.811	13.233	12.8126	15.2761	15.4323	15.1857	12.0679	14.7345	14.6826	13.8985	15.2713	12.5525	11.7301	15.1436	13.6595	15.5688	15.3157	14.9518	14.7463	10.3437	14.093	13.3703	15.3155	11.7321	12.7227	13.0438	10.5923	13.2794	12.2009	10.4978	12.2403	12.9016	13.2537	10.1406	11.8927
QDBC-099	Breast lesions	9.08869	11.327	15.4601	11.5931	13.5996	12.6093	16.6172	13.5037	12.9995	13.4314	11.0095	12.815	12.6949	13.6536	12.7204	12.4396	14.4598	15.5876	14.9164	11.9384	15.6829	14.6292	13.9111	14.2103	11.9709	11.6095	15.4292	14.2167	15.8631	13.2888	14.6111	13.4043	11.3941	13.526	11.6034	12.5797	12.2679	12.0471	13.6312	10.696	12.0268	12.2641	10.8084	12.7723	11.7053	13.5025	11.1739	10.3482
QDBC-100	Breast lesions	8.41365	11.687	15.1101	11.1076	13.3171	12.9532	16.2564	13.591	13.1923	13.3961	11.4391	13.0509	12.402	13.9482	12.901	12.4529	14.8378	15.5819	14.987	11.9983	15.475	14.7642	14.1712	14.502	12.2489	11.8301	15.4187	13.9879	15.8114	13.6992	14.8833	13.8083	11.1388	14.0597	12.0733	13.1252	12.1491	12.3383	13.4457	10.4441	11.8009	12.4784	10.7401	12.724	12.266	13.4262	10.6134	10.6322
QDBC-101	Breast lesions	8.74459	11.1134	15.4471	11.3707	13.8317	12.7513	16.9447	13.3768	13.1029	13.4364	11.3862	12.7788	12.5958	14.0666	11.852	12.2869	15.0451	16.0928	15.2212	12.0389	16.2863	15.1919	14.2588	14.7523	12.1686	11.6003	15.8045	14.5127	16.4173	13.3369	14.6881	13.4524	12.0523	13.975	11.3612	12.5182	12.4313	12.0233	13.3364	10.8157	11.6741	12.1129	11.0604	12.5906	11.5678	13.4759	10.9274	9.95849
QDBC-102	Breast lesions	8.54757	11.6512	15.0556	11.0924	13.6555	12.804	16.6402	13.5098	13.0516	13.3187	11.041	12.8161	12.641	13.8419	12.681	12.4127	14.9062	15.913	15.0825	11.8038	15.793	14.7238	13.9668	14.7642	12.0939	11.3674	15.5006	14.2529	16.1489	14.0861	14.7559	13.5017	12.1892	13.7614	11.961	13.2327	11.9725	11.9913	13.4629	10.4897	12.0597	12.185	10.9287	12.6071	11.9267	13.4964	10.9892	10.1562
QDBC-103	Breast lesions	9.12044	11.1056	15.7128	11.365	14.0577	12.344	16.4664	13.5203	13.0392	13.6404	11.0018	12.8322	12.871	13.5486	12.8092	12.4249	13.9859	15.5928	14.6557	12.1529	15.8136	14.3509	13.8855	14.2425	12.1662	11.6025	15.2546	14.1347	15.8735	13.7465	14.6643	13.3125	11.4444	13.3533	11.5288	12.7964	12.4538	12.0202	13.7772	10.1401	11.9433	12.2554	11.2142	12.8786	11.8224	13.5571	11.1656	10.436
QDBC-104	Breast lesions	8.91302	11.4318	15.4169	10.8135	13.8024	12.4017	16.1544	13.8226	13.0588	13.5675	11.78	13.308	12.4199	13.3301	12.6586	12.9685	14.0837	15.2721	14.5484	12.2344	15.5171	14.0728	13.8929	13.9407	12.5659	11.8152	14.9238	14.2476	15.5354	13.5424	15.015	13.3118	11.3096	13.2907	12.3548	13.0604	12.4333	12.7562	13.3194	10.649	12.2744	12.5295	11.0413	12.8446	12.3121	13.3327	11.0074	10.7844
QDBC-105	Breast lesions	8.94777	10.6871	15.6466	10.9009	13.6793	13.1247	16.724	13.6145	13.0555	13.3659	11.0838	12.8139	12.4086	13.9884	12.2973	12.2129	14.6884	15.9702	15.0951	11.9442	16.0013	15.0689	14.0263	14.9973	12.2611	11.6098	15.6415	14.2804	16.3273	14.4901	14.9889	13.7669	11.2466	13.7931	11.8367	13.5621	12.2149	12.4043	13.1346	10.4896	12.4968	12.0485	11.1209	12.5665	11.7985	13.57	10.8465	10.2914
QDBC-106	Breast lesions	8.80793	10.7337	15.8536	11.9048	14.2783	12.2143	16.6946	13.4114	13.1971	13.5175	11.1454	12.7081	13.1542	13.5017	12.2055	12.1244	14.6494	15.5308	14.4656	11.9737	16.022	14.5656	14.159	13.6563	12.1223	11.5436	15.4816	14.4056	15.9788	12.2962	14.4896	13.1705	12.3999	13.6383	11.4694	12.0915	12.2852	12.0589	13.3853	10.7349	11.5269	12.1821	11.2408	12.6217	11.6608	13.3519	11.2952	10.6953
QDBC-107	Breast lesions	9.14885	10.8947	15.3381	11.1827	14.1077	11.3717	16.6089	13.6209	12.9125	13.3068	11.4316	12.9108	13.148	12.8593	12.1611	12.548	13.5516	15.4229	13.9058	12.2858	16.0184	14.3413	14.0334	13.2609	12.3081	11.8179	15.1499	14.5215	16.0954	12.1738	14.8701	12.8244	12.5952	13.0717	11.479	11.3951	12.2188	12.3324	13.5061	10.6488	11.1973	12.5166	11.2559	12.4284	12.0338	13.4419	11.3099	10.1844
[truncated: 5,000 more columns]
