# Supplementary material for: Peripheral blood transcriptome identifies high-risk benign and malignant breast lesions
Source: PLoS One. 2020 Jun 4;15(6):e0233713. doi: 10.1371/journal.pone.0233713 (PMC7272048; doi:10.1371/journal.pone.0233713)
Supplement: S2 Table — (XLSX) [file pone.0233713.s004.xlsx]

## Sheet: S2 - risk scores
Sample ID	Disease status	YWHAQ	BCLAF1	WSB1	PBX2	DDIT4	LUC7L3	FKBP1A	APP	HERC2P2	FAM126B	10-gene panel
QDBC-067	Breast lesions	13.1558	11.1956	12.5311	12.1492	11.2725	12.1792	12.0345	10.3382	10.7334	10.0362	1.98027
QDBC-084	Breast lesions	12.4003	10.7905	11.7081	12.8361	10.4919	12.1309	11.7681	10.3979	10.9956	9.23306	1.23428
QDBC-033	Breast lesions	12.6012	10.9874	12.5237	12.8817	11.3723	12.7176	10.8056	9.813	10.6962	9.85866	1.21674
QDBC-071	Breast lesions	13.3153	10.7472	12.5607	11.9105	11.5539	12.4473	11.4423	9.70975	11.4386	9.51298	1.25746
HSNJ-009	Healthy	12.6729	12.0069	12.212	11.5977	11.4804	13.363	11.5209	9.18682	11.0786	10.7986	-0.734531
QDBC-097	Breast lesions	12.6012	10.8188	12.3793	12.7112	11.7633	12.5499	11.7948	9.7541	10.1905	9.21557	1.60092
QDBC-066	Breast lesions	13.0564	10.9874	12.4922	12.0731	12.6618	12.666	10.8342	10.5093	11.2273	10.1206	0.842438
QDBC-070	Breast lesions	13.2002	10.3736	12.9414	11.4698	12.1079	12.2101	10.6645	8.84755	10.9875	10.0725	0.44388
Co7	Healthy	13.1138	11.8156	13.307	11.0063	9.69473	13.054	10.002	8.53194	11.5572	11.0528	-1.12379
QDBC-025	Breast lesions	13.3532	10.985	12.3879	12.0491	10.9556	12.664	11.656	9.83726	11.2174	10.1488	1.26749
QDBC-027	Breast lesions	13.0767	10.6159	12.698	12.4484	11.4196	12.2141	12.4656	9.84338	10.798	10.262	1.204
HSBJ-023	Healthy	12.9968	11.0255	12.9089	11.7873	10.4695	13.1484	10.6632	9.35873	11.5463	10.4919	-1.13429
QDBC-005	Breast lesions	13.0177	11.1214	12.4701	11.7776	11.4053	12.5474	10.9277	10.6653	11.1137	10.0465	0.835493
QDBC-012	Breast lesions	13.3296	11.1172	12.3257	11.9639	11.5565	12.8869	12.1132	10.8	10.8512	10.1732	1.57753
QDBC-026	Breast lesions	12.6958	10.9314	12.8748	12.6455	9.82594	12.2012	12.9315	10.3482	10.5724	9.86196	1.17079
QDBC-092	Breast lesions	12.6897	10.723	12.4186	12.5813	11.2104	12.7405	11.8332	9.58272	10.7932	10.5412	1.22676
QDBC-051	Breast lesions	13.4133	10.5683	12.6128	10.8922	11.3636	12.2974	11.6687	10.1029	11.2313	10.2222	1.25523
HSBJ-013	Healthy	13.0218	11.6811	12.6443	11.6154	9.94649	13.1522	10.4982	9.55277	10.481	10.8352	-1.16451
HSBJ-017	Healthy	12.9645	11.1877	13.0579	11.0544	10.58	13.0745	10.2436	9.81968	10.6395	10.851	-0.798016
HSBJ-009	Healthy	12.4104	11.2973	12.6796	11.8788	10.1543	12.2078	11.3344	9.93657	10.6733	10.1556	-0.736711
QDBC-055	Breast lesions	13.043	10.6119	12.3685	12.5729	12.2699	12.2511	11.6964	9.70627	10.9456	10.0445	1.23193
QDBC-004	Breast lesions	13.3205	11.1647	12.5164	11.9688	12.1436	12.7385	11.5249	10.3626	9.99597	10.5394	2.00533
QDBC-104	Breast lesions	13.7344	10.8421	12.4682	11.8691	11.9325	12.1762	11.7257	9.09003	11.0287	9.26023	1.26054
QDBC-078	Breast lesions	13.3082	10.7055	12.4885	12.2124	10.9263	11.8887	11.6826	11.0512	10.9234	10.2609	2.00533
QDBC-015	Breast lesions	13.2161	11.4133	12.6369	12.9235	11.5833	12.4704	11.9534	10.4036	10.6452	10.677	1.17364
QDBC-068	Breast lesions	12.9959	10.7811	13.0545	12.2936	11.2088	12.0562	10.9655	10.2838	11.0935	9.60949	0.784117
QDBC-098	Breast lesions	12.4065	10.7085	12.2261	12.7895	10.921	12.5879	11.4895	9.62945	10.0729	9.61652	1.21674
QDBC-031	Breast lesions	12.9654	10.9561	12.8224	12.0796	10.9959	12.8065	12.1434	9.88554	10.8868	9.83525	0.74064
HSBJ-032	Healthy	13.0637	11.0232	13.1414	11.8418	10.2235	12.9772	10.8383	9.64819	10.9347	10.9402	-1.13429
QDBC-052	Breast lesions	12.9953	10.9905	12.4834	11.8659	12.0485	12.3982	11.1323	10.6374	10.8328	10.059	1.20449
QDBC-062	Breast lesions	13.2282	11.2427	12.5111	12.2714	11.0663	12.3117	11.1242	10.4114	10.5904	9.82135	1.59609
HSBJ-043	Healthy	12.8605	11.4856	12.6359	12.6983	10.3365	12.5829	12.0829	9.93516	11.0283	10.6439	-0.340418
QDBC-044	Breast lesions	13.1662	11.5714	12.5547	12.1553	12.3791	12.9597	11.4163	10.4172	10.843	10.8966	0.794128
QDBC-053	Breast lesions	13.0612	10.1684	12.2548	12.0693	10.7674	12.1667	11.2992	10.5353	10.8653	9.62471	1.58559
QDBC-018	Breast lesions	12.848	11.0633	13.0225	11.8861	10.8216	12.6532	11.9161	9.96146	10.4579	10.762	1.16314
006-ctr006	Healthy	12.9919	11.882	12.7948	11.3136	9.66828	12.8025	10.7259	8.72617	10.8542	11.1567	-1.16451
QDBC-054	Breast lesions	12.6516	10.5874	12.5332	12.3483	10.626	12.1277	11.7703	9.85286	10.1165	10.8874	1.22676
QDBC-096	Breast lesions	13.0096	10.9756	12.3325	12.3845	10.9395	12.6648	11.1923	9.27801	10.6092	9.76571	1.21674
QDBC-009	Breast lesions	13.0741	11.2031	12.4747	12.4564	10.7954	12.2279	12.0091	10.6786	9.89014	10.0667	1.98027
HSBJ-034	Healthy	12.8251	11.2552	12.9275	12.0957	9.97238	12.7555	10.9587	8.80338	11.1317	9.71398	-0.778248
QDBC-038	Breast lesions	13.0013	10.8523	12.5399	11.6576	10.5142	12.244	11.6378	8.73667	10.939	10.0664	0.850826
QDBC-035	Breast lesions	13.323	10.9589	12.3872	11.7711	12.0539	12.6617	11.2189	10.9359	11.1175	10.0467	1.24521
HSBJ-033	Healthy	13.1438	11.3748	12.8256	11.8655	11.681	12.7633	11.3136	9.48542	11.0327	10.0909	-0.757294
QDBC-075	Breast lesions	13.1325	11.3911	12.7909	12.43	11.6499	12.5004	10.6258	8.62498	10.6169	9.7459	0.794761
006-ctr029	Healthy	12.6926	12.3385	13.0388	11.2897	9.62623	13.2327	10.7193	9.66567	10.8699	10.7438	-1.16451
QDBC-011	Breast lesions	12.9036	10.9498	12.4479	12.7015	11.4134	12.604	12.0083	10.721	10.6498	9.8422	1.96977
QDBC-028	Breast lesions	12.98	10.0463	12.1628	12.3381	10.9288	12.2925	12.5402	9.99564	10.6083	8.85277	1.96977
QDBC-059	Breast lesions	13.4013	10.8649	12.6449	12.2554	11.445	12.2939	11.6118	9.85741	10.7774	9.95889	1.57816
QDBC-081	Breast lesions	13.3307	10.9614	12.2418	12.6214	10.9518	12.2625	12.2626	10.6906	10.6022	10.4347	2.00533
QDBC-041	Breast lesions	13.1436	11.6254	12.4676	11.4692	11.9404	12.7948	11.5327	10.5171	10.8222	11.0636	0.797209
QDBC-093	Breast lesions	12.1345	11.1808	12.5012	12.884	10.9117	12.4548	11.7212	10.1786	9.4945	10.5362	1.59561
QDBC-094	Breast lesions	12.71	10.705	12.4134	12.4255	9.99982	12.3629	11.2683	9.77814	10.3848	9.6846	0.850239
QDBC-047	Breast lesions	12.8247	11.0561	12.5821	12.2761	11.0093	12.6621	11.8496	10.0284	11.1399	9.91548	1.60078
006-ctr030	Healthy	13.1364	11.9269	13.039	11.1213	10.5122	12.983	10.6744	9.18706	11.408	10.8958	-1.12379
006-ctr039	Healthy	13.2946	11.3295	13.6069	11.5818	10.9073	12.8901	10.2599	9.00377	11.5466	10.4219	-0.757294
QDBC-080	Breast lesions	13.0651	10.705	12.4371	12.9202	11.7131	12.3458	11.0717	10.5433	10.6616	10.3663	1.62115
QDBC-086	Breast lesions	13.138	10.5459	12.5721	11.4836	12.0692	12.4093	10.169	11.4508	10.532	10.2181	1.24004
Co24	Healthy	12.7524	11.7961	12.9075	11.3253	9.34393	12.6372	10.8339	7.6409	10.7696	10.3807	-0.736711
006-ctr059	Healthy	12.7963	11.4459	12.9072	11.8104	10.0722	12.726	11.2567	9.15931	11.2658	10.6777	-1.1057
QDBC-003	Breast lesions	13.0884	11.2018	12.5854	12.9385	12.2792	12.3226	11.7035	10.0101	10.3229	10.5197	1.60611
QDBC-030	Breast lesions	12.5365	10.3116	12.5451	13.1377	11.2618	12.2876	12.6201	10.3592	11.1403	10.3617	1.22662
QDBC-089	Breast lesions	13.1611	10.4299	12.6712	12.0222	12.1187	12.6484	11.4781	9.62278	10.9184	10.4438	0.819818
006-ctr009	Healthy	12.9884	12.2404	12.9117	10.9546	9.55472	12.9585	10.4632	8.12188	11.1105	10.7101	-1.53351
QDBC-073	Breast lesions	13.2329	10.3956	12.6523	12.3237	11.9392	12.3264	11.191	9.57853	10.8773	9.55077	1.19397
QDBC-058	Breast lesions	12.9624	11.1316	12.6257	12.2792	11.5854	12.3921	11.9116	10.3583	10.7737	9.9774	1.96977
Co23	Healthy	12.2562	11.8483	13.5843	11.3196	9.72331	12.3118	10.841	8.11668	10.9993	11.5115	-1.1057
HSNJ-001	Healthy	12.9659	11.4179	12.6955	12.3449	11.6108	12.7943	11.5046	9.75073	10.9795	10.5258	-0.785907
QDBC-019	Breast lesions	12.636	11.6225	12.4596	12.263	11.1368	12.4389	11.5836	9.7657	10.4692	11.2196	0.82755
QDBC-065	Breast lesions	12.5262	10.6664	12.5952	12.3231	11.2175	12.1765	11.957	9.23774	10.9887	9.94598	1.23193
QDBC-010	Breast lesions	13.4359	10.9603	12.5051	11.4034	11.3114	12.8039	11.3487	10.8571	11.0158	9.20637	0.817404
QDBC-076	Breast lesions	13.2894	11.3926	12.5394	12.1568	11.6659	12.7475	11.3888	9.96366	11.1284	9.87193	1.2271
QDBC-014	Breast lesions	13.156	11.0071	12.6304	11.849	12.0723	12.9963	11.4804	10.5269	10.5032	9.54627	1.1864
QDBC-077	Breast lesions	13.0349	10.9105	12.3643	12.5221	11.3541	12.5055	11.5326	9.73364	10.4751	9.23253	1.60092
HSBJ-041	Healthy	12.6492	11.7316	12.7249	12.0274	9.33437	12.8962	11.3776	9.75721	11.2332	10.9098	-1.15241
QDBC-105	Breast lesions	13.0047	10.8566	12.3603	12.5722	12.8429	11.813	11.0099	10.4282	10.9704	9.14778	1.21659
QDBC-037	Breast lesions	13.2063	11.2148	12.5735	12.1164	11.1407	13.0261	11.3265	10.2937	10.8858	9.31274	1.16829
QDBC-024	Breast lesions	12.9158	11.3572	12.5687	12.8177	11.8326	12.5676	12.3126	10.4596	10.8725	10.684	1.1964
QDBC-049	Breast lesions	12.8167	10.7891	12.5335	11.8501	10.4293	12.5949	11.5609	10.7885	10.8863	10.6475	0.848013
QDBC-006	Breast lesions	12.6802	11.1868	12.1022	13.058	10.7578	12.0459	11.5434	10.4229	10.1565	11.1583	1.59561
QDBC-023	Breast lesions	12.7393	11.4701	12.4146	12.5308	10.551	12.6736	11.9536	10.0327	10.552	10.6927	1.1964
QDBC-048	Breast lesions	13.3952	11.0763	12.2563	12.847	11.1657	12.6365	12.1355	10.0676	10.3249	10.2192	2.00533
QDBC-008	Breast lesions	13.2409	11.6045	12.688	12.1438	11.9657	12.2236	12.4833	10.9555	10.5042	10.4796	1.17364
QDBC-046	Breast lesions	12.6296	11.6363	12.3927	12.5555	10.5139	12.5132	10.7589	10.2013	10.6725	10.2106	0.812217
HSBJ-003	Healthy	13.0151	11.2482	13.2041	10.9269	10.3814	12.1514	10.1287	8.78901	10.9954	10.0133	-0.731547
QDBC-022	Breast lesions	13.1076	10.944	12.4623	12.3604	11.8576	12.2609	11.1544	11.0069	10.617	10.1224	1.62115
QDBC-102	Breast lesions	12.6308	11.0391	12.4119	13.0956	9.93491	12.2557	11.6785	9.02776	10.3752	10.0796	1.23442
QDBC-087	Breast lesions	13.0797	10.4037	13.0511	12.4953	11.0784	12.3992	12.4336	9.84951	10.8229	10.7655	1.204
QDBC-002	Breast lesions	12.8697	11.201	12.6248	12.7813	12.3123	12.6618	12.4126	11.1026	10.5567	10.0972	1.1964
HSBJ-046	Healthy	13.0544	10.4712	12.9744	10.7841	10.4318	12.6719	9.52553	10.3147	10.9252	10.2277	-0.33764
Co9	Healthy	12.5824	11.7457	13.1791	11.3915	10.4086	12.8028	10.3265	8.56734	11.1995	11.0835	-1.53351
QDBC-017	Breast lesions	13.0838	10.8275	12.3332	12.2531	11.6137	12.5789	11.3309	10.4985	10.635	10.1447	1.62115
QDBC-088	Breast lesions	13.0179	10.7708	12.6222	12.5192	11.6673	12.6085	11.1473	10.8857	10.1171	9.97476	1.58559
QDBC-061	Breast lesions	13.1234	10.6816	12.4994	12.3196	11.1291	12.1464	12.2192	10.7865	11.2217	9.8708	2.01049
QDBC-057	Breast lesions	13.3083	10.98	12.7025	11.4169	10.7099	12.3832	12.2243	11.2212	10.8406	10.3387	1.19175
QDBC-074	Breast lesions	13.0848	10.3059	12.8853	11.2136	11.706	12.2306	10.5479	8.8134	10.3777	9.76963	0.812873
QDBC-045	Breast lesions	13.1582	11.0646	12.6351	12.4157	12.4159	12.6828	12.0902	10.3934	10.8829	10.4252	2.00533
QDBC-032	Breast lesions	13.0315	11.142	12.2674	12.7684	11.9134	12.5316	12.3258	10.1993	10.8093	10.1785	1.59561
QDBC-079	Breast lesions	12.9098	10.6136	12.1726	12.0226	11.6623	12.4341	11.5866	11.0644	11.3194	9.23543	1.60078
QDBC-107	Breast lesions	13.1099	10.4591	12.7538	12.1917	11.3033	12.3881	12.3764	11.2217	11.2608	9.19005	1.57802
006-ctr073	Healthy	12.8938	11.9896	12.7807	11.0687	11.3713	13.5239	10.0585	9.22033	11.5936	10.0159	-0.792852
QDBC-029	Breast lesions	12.9481	11.1564	12.4508	12.8505	11.2169	12.564	12.5964	9.88014	10.8523	10.2116	1.22676
QDBC-064	Breast lesions	12.7949	10.8565	12.2891	12.425	10.0168	12.0157	12.3007	9.75086	11.0196	9.8725	0.86543
006-ctr054	Healthy	12.6621	12.0287	12.6793	12.6726	10.0205	12.8976	11.3573	9.64938	11.4632	10.7418	-1.15241
QDBC-050	Breast lesions	13.2258	11.0017	11.5705	11.3583	12.162	11.9617	11.7338	10.3397	11.2073	10.4555	1.25523
QDBC-060	Breast lesions	12.732	10.9111	12.1244	12.4883	11.3283	11.9162	12.0311	10.1086	10.5195	9.71975	1.96977
QDBC-034	Breast lesions	12.689	10.8923	12.4859	12.6782	10.7903	12.0411	11.4683	10.4829	9.94566	10.0534	1.58559
006-ctr069	Healthy	13.0348	10.9478	13.2742	10.7536	10.8325	12.7953	9.80813	8.76356	11.3642	10.7109	-0.767795
QDBC-040	Breast lesions	13.0726	11.3383	12.1638	11.0845	12.2182	12.632	11.2341	10.206	11.209	10.4834	0.471837
QDBC-039	Breast lesions	12.8082	11.2655	12.6171	11.8751	10.806	11.754	12.1902	10.4077	10.2289	11.3937	0.815298
QDBC-100	Breast lesions	12.9628	11.0881	12.8658	12.2261	12.0209	12.8693	11.9704	9.73936	10.8019	10.3702	0.366483
HSBJ-026	Healthy	13.0134	10.8393	13.0828	10.1717	10.3063	12.9636	10.7305	9.94298	11.1549	10.1586	-1.13429
QDBC-036	Breast lesions	13.1561	10.9178	12.5332	12.2018	10.7816	12.2248	10.9954	10.8576	10.6963	10.4842	1.62115
HSNJ-003	Healthy	12.8327	11.292	13.0155	12.1389	10.7044	12.6984	11.5519	9.59664	10.7077	10.8375	0.395073
QDBC-020	Breast lesions	12.9025	10.423	12.697	11.8093	11.7628	12.3566	10.9233	10.1078	10.6566	10.3092	0.397851
QDBC-043	Breast lesions	12.8664	11.0692	12.1337	11.7877	11.7688	12.5948	10.9881	10.3058	10.9383	10.2623	0.461336
QDBC-013	Breast lesions	13.235	10.7325	12.5904	11.9863	11.5948	12.79	11.4679	10.0117	10.7334	9.93896	1.5675
006-ctr038	Healthy	13.1182	11.2785	13.3652	10.9342	10.2231	12.826	10.5945	8.18834	11.0563	10.5072	-1.12379
QDBC-001	Breast lesions	13.2768	11.1226	12.3259	12.4785	11.7855	12.6796	11.6885	10.3405	11.0271	9.85262	2.01049
006-ctr032	Healthy	12.7941	12.0754	13.1262	10.8061	9.4324	13.1651	10.4493	8.92751	11.3967	10.8256	-1.53351
006-ctr070	Healthy	12.9398	11.7012	12.7963	11.421	10.262	13.055	10.1881	9.21323	11.1925	10.8143	-1.53351
QDBC-095	Breast lesions	13.1702	11.1722	12.558	12.1179	11.6097	12.8962	10.8154	9.98726	11.0848	9.59993	1.19851
QDBC-072	Breast lesions	13.223	11.5299	12.7001	12.6586	10.5827	12.4988	11.0649	9.47511	10.784	10.4165	0.420604
QDBC-103	Breast lesions	13.1429	10.8954	12.317	12.1629	11.856	12.633	12.1131	9.63502	10.6723	10.035	2.01064
QDBC-021	Breast lesions	13.0025	10.5464	12.4645	12.6061	10.991	11.8899	11.6913	10.5181	10.6363	9.79401	1.96977
QDBC-091	Breast lesions	13.0445	11.44	12.5843	11.9645	11.4703	13.0822	11.296	9.98797	10.757	9.87928	0.75857
HSBJ-024	Healthy	12.9629	10.8628	12.8799	11.1977	11.6422	12.9221	10.6558	9.19496	11.0083	10.8791	-0.767795
QDBC-042	Breast lesions	12.9869	11.3551	12.6457	12.2745	11.7102	12.3171	12.0884	9.47281	10.4005	11.1918	0.395073
HSBJ-019	Healthy	13.0164	11.1042	12.7613	10.7646	10.0651	13.1363	10.4158	9.3766	11.183	11.2195	-1.13429
QDBC-090	Breast lesions	13.2488	11.0215	12.9926	12.4975	11.7971	12.3179	11.9256	9.72935	10.6063	9.32686	1.57816
QDBC-082	Breast lesions	12.6462	10.8808	12.4546	11.78	10.4562	12.3826	10.5629	10.866	11.0165	10.2059	0.0948372
QDBC-099	Breast lesions	12.7877	10.9325	12.6724	12.8549	11.6074	12.5901	12.1085	10.1446	10.277	10.6644	1.16314
QDBC-069	Breast lesions	13.0613	10.7701	12.6705	12.0538	10.6826	11.5989	11.9511	10.0305	11.1452	9.20609	1.1683
HSNJ-021	Healthy	12.6705	11.7746	12.7491	12.6225	10.9455	12.5626	12.4579	9.33658	10.5099	12.2436	0.395073
QDBC-056	Breast lesions	13.1481	10.9054	12.6707	12.1516	12.273	12.5271	10.6942	9.44804	10.6562	10.8487	0.819818
HSBJ-025	Healthy	12.907	11.5294	13.0989	11.4103	10.8404	13.1704	10.4734	9.87546	10.9308	10.4881	-1.16701
HSBJ-007	Healthy	13.3249	11.1078	12.816	11.3714	9.62835	12.9864	10.6666	9.39374	11.2931	9.9638	-0.350422
006-ctr056	Healthy	12.9663	11.6423	13.0196	12.3431	10.5686	12.8558	10.5859	9.69292	11.1765	10.7528	-0.785907
QDBC-083	Breast lesions	13.4061	11.2896	12.2387	12.8292	11.1045	12.1545	11.621	10.6758	10.6502	9.79431	1.98027
006-ctr037	Healthy	12.9505	10.893	12.9707	10.8187	9.44547	12.5323	10.4291	8.86876	11.0802	10.0786	-0.332333
QDBC-085	Breast lesions	12.9846	11.1102	12.4062	12.506	11.8011	12.2375	11.2694	10.9769	11.1123	10.8801	0.842438
QDBC-016	Breast lesions	12.9834	11.1711	12.5083	12.3414	11.5359	12.4592	12.125	10.5654	10.3825	11.5778	1.59561
HSNJ-020	Healthy	12.9297	11.6847	12.6754	12.3199	11.5978	12.8291	11.0732	9.65206	10.986	10.6024	-0.785907
HSBJ-022	Healthy	12.8602	10.8176	12.7427	11.3042	11.4392	12.4509	11.0417	9.26615	11.1664	10.5983	-0.339992
QDBC-063	Breast lesions	13.1237	11.1198	12.6423	12.1488	12.053	12.7899	12.1144	10.4434	10.9478	9.6098	1.15021
006-ctr005	Healthy	13.1906	11.9102	12.7939	10.8788	10.0919	13.0605	10.2198	8.05479	10.9052	10.1492	-0.7548
HSBJ-031	Healthy	12.9585	10.8965	12.8544	11.8418	9.78982	12.6861	10.5866	9.99292	10.8809	10.5209	0.0313524
QDBC-007	Breast lesions	13.1584	11.0555	12.1611	11.6756	12.0067	12.5362	11.8798	10.44	10.6186	10.5431	1.62423
QDBC-101	Breast lesions	12.8753	10.6383	12.5632	13.0069	11.518	12.0723	11.7769	9.89724	10.9321	9.86842	1.23193
QDBC-106	Breast lesions	13.2343	11.1432	12.0303	12.9424	11.1297	12.4501	11.5549	10.3748	9.78418	9.58547	2.37949
006-ctr057	Healthy	12.9491	12.0942	12.6443	11.59	10.5291	12.5286	10.8449	8.97045	11.0243	10.6188	-0.739205
006-ctr034	Healthy	12.7532	11.344	13.0348	11.1796	11.733	12.7762	10.9292	8.72913	11.5495	10.2944	-1.16701
